# Supplementary material for: 4-Acetyl-3-[2-(eth­oxy­carbon­yl)phen­yl]sydnone
Source: Acta Crystallogr Sect E Struct Rep Online. 2013 Oct 19;69(Pt 11):o1662. doi: 10.1107/S1600536813027207 (PMC3884322; doi:10.1107/S1600536813027207)
Supplement: Supplementary file 1 [file e-69-o1662-sup1.cif]

##############################################################################
#                                                                            #
# This CIF contains the data in a paper accepted for publication in          #
# Acta Crystallographica Section E. It conforms to the requirements of       #
# Notes for Authors for Acta Crystallographica Section E, and has been       #
# peer reviewed under the auspices of the IUCr Commission on Journals.       #
#                                                                            #
# Full details of the Crystallographic Information File format               #
# are given in the paper "The Crystallographic Information File (CIF):       #
# a New Standard Archive File for Crystallography" by S. R. Hall, F. H.      #
# Allen and I. D. Brown [Acta Cryst. (1991), A47, 655-685].                  #
#                                                                            #
# The current version of the core CIF dictionary is obtainable from          #
# ftp://ftp.iucr.org/pub/cif_core.dic.                                       #
#                                                                            #
# Software is freely available for graphical display of the structure(s)     #
# in this CIF. For information consult the CIF software page                 #
# http://www.iucr.org/resources/cif/software.                                #
#                                                                            #
# This file may be used for bona fide research purposes within the           #
# scientific community so long as proper attribution is given to the journal # 
# article from which it was obtained.                                        #
#                                                                            #
##############################################################################
data_global
_audit_creation_method     CRYSTALS_ver_14.11
_journal_date_recd_electronic     2013-07-09
_journal_date_accepted     2013-10-02
_journal_name_full     'Acta Crystallographica, Section E'
_journal_year     2013
_journal_volume     69
_journal_issue     11
_journal_page_first     o1662
_journal_page_last     o1662
_journal_paper_category     QO
_journal_paper_doi     10.1107/S1600536813027207
_journal_coeditor_code     GG2123
_publ_contact_author_name     'David A Grossie'
_publ_contact_author_address
;
Department of Chemistry
Wright State University
Dayton, OH 45435
USA
;
_publ_contact_author_email     'david.grossie@wright.edu'
_publ_contact_author_fax     '+01 9377752717'
_publ_contact_author_phone     '+01 9377752210'
_publ_section_title
;
4-Acetyl-3-[2-(ethoxycarbonyl)phenyl]sydnone
;
loop_
    _publ_author_name
    _publ_author_footnote
    _publ_author_address
    'Grossie, David' .
;
Department of Chemistry
Wright State University
Dayton, OH 45435
USA
;
    'Harrison, Leanna' .
;
Department of Chemistry
Wright State University
Dayton, OH 45435
USA
;
    'Turnbull, Kenneth' .
;
Department of Chemistry
Wright State University
Dayton, OH 45435
USA
;
_chemical_name_systematic     ?
_chemical_melting_point     ?
data_I
_database_code_depnum_ccdc_archive     'CCDC 964526'
_chemical_name_systematic
;
4-Acetyl-3-[2-(ethoxycarbonyl)phenyl]-1,2,3-oxadiazol-3-ylium-5-olate
;
_chemical_name_common
;
4-Acetyl-3-[2-(ethoxycarbonyl)phenyl]sydnone
;
_chemical_formula_moiety     'C13 H12 N2 O5'
_chemical_formula_sum     'C13 H12 N2 O5'
_chemical_formula_iupac     'C13 H12 N2 O5'
_chemical_formula_weight     276.25
_symmetry_cell_setting     monoclinic
_symmetry_space_group_name_H-M     'P 21/n'
_symmetry_space_group_name_Hall     '-P 2yn'
loop_
    _symmetry_equiv_pos_as_xyz
    'x,y,z'
    '-x,-y,-z'
    '-x+1/2,y+1/2,-z+1/2'
    'x+1/2,-y+1/2,z+1/2'
_cell_length_a     11.353(3)
_cell_length_b     8.093(2)
_cell_length_c     14.607(4)
_cell_angle_alpha     90
_cell_angle_beta     112.582(4)
_cell_angle_gamma     90
_cell_volume     1239.1(6)
_cell_formula_units_Z     4
_cell_measurement_reflns_used     2783
_cell_measurement_theta_min     6
_cell_measurement_theta_max     60
_cell_measurement_temperature     173
_cell_special_details     ?
_exptl_crystal_description     'block'
_exptl_crystal_colour     'colourless'
_exptl_crystal_size_max     0.220
_exptl_crystal_size_mid     0.200
_exptl_crystal_size_min     0.170
_exptl_crystal_density_diffrn     1.481
_exptl_crystal_density_meas     ?
_exptl_crystal_density_method     'not measured'
_exptl_crystal_F_000     576
_exptl_absorpt_coefficient_mu     0.116
_exptl_absorpt_correction_type     multi-scan
_exptl_absorpt_process_details     '(SADABS; Sheldrick, 1996)'
_exptl_absorpt_correction_T_min     0.90
_exptl_absorpt_correction_T_max     0.98
_exptl_special_details
;
The crystal was placed in the cold stream of an Oxford Cryosystems open-flow
nitrogen cryostat (Cosier & Glazer, 1986) with a nominal stability of 0.1 K.
;
_diffrn_ambient_temperature     173
_diffrn_radiation_type     'Mo K\a'
_diffrn_radiation_wavelength     0.71073
_diffrn_radiation_source     ?
_diffrn_radiation_monochromator     'graphite'
_diffrn_measurement_device_type     'Bruker Kappa APEXII'
_diffrn_measurement_device     'Area'
_diffrn_measurement_method     \w
_diffrn_reflns_number     13826
_diffrn_reflns_av_R_equivalents     0.038
_diffrn_reflns_theta_min     1.950
_diffrn_reflns_theta_max     30.546
_diffrn_reflns_theta_full     29.630
_diffrn_measured_fraction_theta_max     0.982
_diffrn_measured_fraction_theta_full     0.998
_diffrn_reflns_limit_h_min     -15
_diffrn_reflns_limit_h_max     15
_diffrn_reflns_limit_k_min     -11
_diffrn_reflns_limit_k_max     11
_diffrn_reflns_limit_l_min     -20
_diffrn_reflns_limit_l_max     20
_diffrn_standards_number     0
_diffrn_standards_interval_count     .
_diffrn_standards_interval_time     .
_diffrn_standards_decay_%     ?
_refine_special_details     ?
_reflns_number_total     3718
_reflns_number_gt     2783
_reflns_threshold_expression     I>2\s(I)
_refine_ls_structure_factor_coef     Fsqd
_refine_ls_matrix_type     full
_refine_ls_R_factor_all     0.0731
_refine_ls_R_factor_gt     0.0504
_refine_ls_wR_factor_all     0.1213
_refine_ls_wR_factor_gt     0.1121
_refine_ls_wR_factor_ref     0.1213
_refine_ls_goodness_of_fit_ref     0.9597
_refine_ls_number_reflns     3718
_refine_ls_number_parameters     181
_refine_ls_number_restraints     0
_refine_ls_hydrogen_treatment     constr
_refine_ls_weighting_scheme     calc
_refine_ls_weighting_details
;
Method= Modified Sheldrick
w=1/[\s^2^(F^2^) + ( 0.05P)^2^ + 0.68P], where P=(max(Fo^2^,0) + 2Fc^2^)/3
;
_atom_sites_solution_hydrogens     geom
_atom_sites_solution_primary     direct
_atom_sites_solution_secondary     difmap
_refine_ls_shift/su_max     0.0001892
_refine_ls_shift/su_mean     0.0000248
_refine_diff_density_max     0.49
_refine_diff_density_min     -0.38
_refine_ls_extinction_method     'None'
loop_
    _atom_type_symbol
    _atom_type_scat_Cromer_Mann_a1
    _atom_type_scat_Cromer_Mann_a2
    _atom_type_scat_Cromer_Mann_a3
    _atom_type_scat_Cromer_Mann_a4
    _atom_type_scat_Cromer_Mann_b1
    _atom_type_scat_Cromer_Mann_b2
    _atom_type_scat_Cromer_Mann_b3
    _atom_type_scat_Cromer_Mann_b4
    _atom_type_scat_Cromer_Mann_c
    _atom_type_scat_dispersion_real
    _atom_type_scat_dispersion_imag
    _atom_type_scat_source
    C 2.3100 1.0200 1.5886 0.8650 20.8439 10.2075 0.5687 51.6512 0.2156 0.0033
                                                                          0.0016
                                'International Tables Vol C 4.2.6.8 and 6.1.1.4'
    H 0.4930 0.3229 0.1402 0.0408 10.5109 26.1257 3.1424 57.7998 0.0030 0.0000
                                                                          0.0000
                                'International Tables Vol C 4.2.6.8 and 6.1.1.4'
    N 12.2126 3.1322 2.0125 1.1663 0.0057 9.8933 28.9975 0.5826 -11.5290 0.0061
                                                                          0.0033
                                'International Tables Vol C 4.2.6.8 and 6.1.1.4'
    O 3.0485 2.2868 1.5463 0.8670 13.2771 5.7011 0.3239 32.9089 0.2508 0.0106
                                                                          0.0060
                                'International Tables Vol C 4.2.6.8 and 6.1.1.4'
_computing_data_collection     'APEX2 (Bruker, 2006)'
_computing_cell_refinement     'APEX2 (Bruker, 2006)'
_computing_data_reduction     'APEX2 (Bruker, 2006)'
_computing_structure_solution     'SIR92 (Altomare <i>et al.</i>, 1994)'
_computing_structure_refinement     'CRYSTALS (Betteridge <i>et al.</i>, 2003)'
_computing_molecular_graphics     'CAMERON (Watkin <i>et al.</i>, 1996)'
_computing_publication_material     'CRYSTALS (Betteridge <i>et al.</i>, 2003)'
loop_
    _atom_site_type_symbol
    _atom_site_label
    _atom_site_fract_x
    _atom_site_fract_y
    _atom_site_fract_z
    _atom_site_U_iso_or_equiv
    _atom_site_adp_type
    _atom_site_occupancy
    _atom_site_disorder_assembly
    _atom_site_disorder_group
    O O41 0.40593(10) 0.21460(14) 0.17007(8) 0.0279 Uani 1.0000 . .
    C C41 0.49814(14) 0.30225(18) 0.18948(11) 0.0208 Uani 1.0000 . .
    C C4 0.60889(13) 0.28357(17) 0.28115(10) 0.0175 Uani 1.0000 . .
    N N3 0.62198(11) 0.16639(15) 0.35007(9) 0.0189 Uani 1.0000 . .
    N N2 0.72926(12) 0.16842(18) 0.42560(10) 0.0265 Uani 1.0000 . .
    O O1 0.79450(10) 0.29896(15) 0.40892(9) 0.0296 Uani 1.0000 . .
    C C5 0.72170(14) 0.37830(19) 0.31878(11) 0.0222 Uani 1.0000 . .
    O O5 0.76294(11) 0.49824(14) 0.29284(9) 0.0293 Uani 1.0000 . .
    C C31 0.53744(14) 0.03347(17) 0.35081(11) 0.0190 Uani 1.0000 . .
    C C36 0.57526(15) -0.12260(18) 0.33667(12) 0.0242 Uani 1.0000 . .
    C C35 0.50160(16) -0.25590(18) 0.34078(12) 0.0267 Uani 1.0000 . .
    C C34 0.39295(15) -0.23188(19) 0.35861(12) 0.0253 Uani 1.0000 . .
    C C33 0.35629(14) -0.07463(18) 0.37287(11) 0.0218 Uani 1.0000 . .
    C C32 0.42817(14) 0.06187(17) 0.36981(10) 0.0191 Uani 1.0000 . .
    C C37 0.39015(14) 0.23053(18) 0.38796(11) 0.0203 Uani 1.0000 . .
    O O38 0.28355(10) 0.22771(13) 0.40506(8) 0.0243 Uani 1.0000 . .
    C C40 0.23638(15) 0.38788(19) 0.42045(13) 0.0264 Uani 1.0000 . .
    C C39 0.12669(18) 0.3580(2) 0.45073(15) 0.0354 Uani 1.0000 . .
    O O37 0.44855(11) 0.35433(13) 0.38822(9) 0.0296 Uani 1.0000 . .
    C C42 0.50663(16) 0.4341(2) 0.12175(12) 0.0296 Uani 1.0000 . .
    H H361 0.6494 -0.1359 0.3224 0.0288 Uiso 1.0000 . .
    H H351 0.5251 -0.3639 0.3321 0.0328 Uiso 1.0000 . .
    H H341 0.3441 -0.3213 0.3614 0.0302 Uiso 1.0000 . .
    H H331 0.2821 -0.0586 0.3855 0.0256 Uiso 1.0000 . .
    H H402 0.3053 0.4420 0.4736 0.0308 Uiso 1.0000 . .
    H H401 0.2089 0.4494 0.3586 0.0317 Uiso 1.0000 . .
    H H393 0.0942 0.4636 0.4613 0.0530 Uiso 1.0000 . .
    H H392 0.1546 0.2974 0.5114 0.0523 Uiso 1.0000 . .
    H H391 0.0588 0.2989 0.3991 0.0514 Uiso 1.0000 . .
    H H423 0.5461 0.5316 0.1577 0.0481 Uiso 1.0000 . .
    H H422 0.5591 0.3955 0.0874 0.0479 Uiso 1.0000 . .
    H H421 0.4258 0.4594 0.0745 0.0459 Uiso 1.0000 . .
loop_
    _atom_site_aniso_label
    _atom_site_aniso_U_11
    _atom_site_aniso_U_22
    _atom_site_aniso_U_33
    _atom_site_aniso_U_12
    _atom_site_aniso_U_13
    _atom_site_aniso_U_23
    O41 0.0226(5) 0.0250(6) 0.0288(6) -0.0055(4) 0.0018(4) 0.0058(5)
    C41 0.0232(7) 0.0167(6) 0.0234(7) 0.0017(5) 0.0099(6) 0.0009(5)
    C4 0.0181(6) 0.0150(6) 0.0211(6) -0.0005(5) 0.0094(5) 0.0016(5)
    N3 0.0186(5) 0.0172(5) 0.0208(6) 0.0000(4) 0.0075(5) 0.0015(5)
    N2 0.0213(6) 0.0296(7) 0.0245(6) -0.0027(5) 0.0043(5) 0.0058(5)
    O1 0.0226(5) 0.0320(6) 0.0296(6) -0.0068(5) 0.0048(5) 0.0055(5)
    C5 0.0211(7) 0.0237(7) 0.0231(7) -0.0016(5) 0.0100(6) 0.0006(6)
    O5 0.0289(6) 0.0269(6) 0.0348(6) -0.0090(5) 0.0153(5) 0.0016(5)
    C31 0.0221(7) 0.0149(6) 0.0195(6) -0.0020(5) 0.0075(5) 0.0025(5)
    C36 0.0276(7) 0.0192(7) 0.0280(8) 0.0029(6) 0.0130(6) 0.0031(6)
    C35 0.0367(9) 0.0134(6) 0.0319(8) 0.0022(6) 0.0154(7) 0.0020(6)
    C34 0.0322(8) 0.0155(7) 0.0297(8) -0.0040(6) 0.0135(7) 0.0011(6)
    C33 0.0252(7) 0.0172(6) 0.0249(7) -0.0023(5) 0.0118(6) 0.0020(6)
    C32 0.0239(7) 0.0145(6) 0.0194(7) -0.0010(5) 0.0089(6) 0.0014(5)
    C37 0.0245(7) 0.0166(6) 0.0221(7) -0.0004(5) 0.0115(6) 0.0003(5)
    O38 0.0268(5) 0.0162(5) 0.0356(6) -0.0010(4) 0.0185(5) -0.0018(4)
    C40 0.0307(8) 0.0163(7) 0.0380(9) 0.0002(6) 0.0195(7) -0.0032(6)
    C39 0.0397(10) 0.0244(8) 0.0538(11) -0.0024(7) 0.0311(9) -0.0041(8)
    O37 0.0375(6) 0.0160(5) 0.0455(7) -0.0042(4) 0.0274(6) -0.0040(5)
    C42 0.0307(8) 0.0287(8) 0.0266(8) -0.0010(6) 0.0081(7) 0.0090(6)
_geom_special_details
;
Least-squares planes (<i>x</i>,<i>y</i>,<i>z</i> in crystal coordinates) and
deviations from them (* indicates atom used to define plane)
Sydnone:O1---C5
0.6390 (6) <i>x</i> - 0.6043 (6) <i>y</i> - 0.4760 (7) <i>z</i> = -0.206(6)
(11)
* 0.005 (1) O1 * 0.003 (1) N2 * -0.010 (1) N3 * 0.012 (1) C4 *- 0.010 (2) C5
0.1671 (6) <i>x</i> - 0.0840 (6) <i>y</i> + 0.9824 (1) <i>z</i> = 5.3188(17)
Attached phenyl ring: C31--36
* -0.003 (1) C31 * 0.004 (1) C32 * -0.002 (1) C33 * -0.001 (2) C34 * 0.002 (2)
C35 * 0.000 (2) C36
Angle to previous plane (with approximate e.s.d.) = 71.94(8)
;
loop_
    _geom_bond_atom_site_label_1
    _geom_bond_atom_site_label_2
    _geom_bond_site_symmetry_1
    _geom_bond_site_symmetry_2
    _geom_bond_distance
    _geom_bond_publ_flag
    O41 C41 . . 1.2047(18) no
    C41 C4 . . 1.450(2) no
    C41 C42 . . 1.483(2) no
    C4 N3 . . 1.3490(18) no
    C4 C5 . . 1.410(2) no
    N3 N2 . . 1.2918(17) no
    N3 C31 . . 1.4445(18) no
    N2 O1 . . 1.3648(17) no
    O1 C5 . . 1.4118(19) no
    C5 O5 . . 1.2006(18) no
    C31 C36 . . 1.375(2) no
    C31 C32 . . 1.390(2) no
    C36 C35 . . 1.380(2) no
    C36 H361 . . 0.948 no
    C35 C34 . . 1.369(2) no
    C35 H351 . . 0.937 no
    C34 C33 . . 1.379(2) no
    C34 H341 . . 0.922 no
    C33 C32 . . 1.3842(19) no
    C33 H331 . . 0.938 no
    C32 C37 . . 1.486(2) no
    C37 O38 . . 1.3266(18) no
    C37 O37 . . 1.2006(18) no
    O38 C40 . . 1.4527(18) no
    C40 C39 . . 1.493(2) no
    C40 H402 . . 0.969 no
    C40 H401 . . 0.972 no
    C39 H393 . . 0.967 no
    C39 H392 . . 0.955 no
    C39 H391 . . 0.972 no
    C42 H423 . . 0.958 no
    C42 H422 . . 0.966 no
    C42 H421 . . 0.935 no
loop_
    _geom_angle_atom_site_label_1
    _geom_angle_atom_site_label_2
    _geom_angle_atom_site_label_3
    _geom_angle_site_symmetry_1
    _geom_angle_site_symmetry_2
    _geom_angle_site_symmetry_3
    _geom_angle
    _geom_angle_publ_flag
    O41 C41 C4 . . . 121.51(13) no
    O41 C41 C42 . . . 122.68(14) no
    C4 C41 C42 . . . 115.81(13) no
    C41 C4 N3 . . . 124.76(12) no
    C41 C4 C5 . . . 129.68(13) no
    N3 C4 C5 . . . 105.55(12) no
    C4 N3 N2 . . . 115.20(12) no
    C4 N3 C31 . . . 130.25(12) no
    N2 N3 C31 . . . 114.47(12) no
    N3 N2 O1 . . . 104.81(12) no
    N2 O1 C5 . . . 110.80(11) no
    O1 C5 C4 . . . 103.58(12) no
    O1 C5 O5 . . . 120.17(14) no
    C4 C5 O5 . . . 136.25(15) no
    N3 C31 C36 . . . 115.86(13) no
    N3 C31 C32 . . . 121.65(13) no
    C36 C31 C32 . . . 122.40(13) no
    C31 C36 C35 . . . 118.82(14) no
    C31 C36 H361 . . . 119.5 no
    C35 C36 H361 . . . 121.7 no
    C36 C35 C34 . . . 120.17(14) no
    C36 C35 H351 . . . 120.9 no
    C34 C35 H351 . . . 118.9 no
    C35 C34 C33 . . . 120.39(14) no
    C35 C34 H341 . . . 119.9 no
    C33 C34 H341 . . . 119.7 no
    C34 C33 C32 . . . 121.04(14) no
    C34 C33 H331 . . . 120.2 no
    C32 C33 H331 . . . 118.7 no
    C31 C32 C33 . . . 117.18(13) no
    C31 C32 C37 . . . 122.01(12) no
    C33 C32 C37 . . . 120.81(13) no
    C32 C37 O38 . . . 111.49(12) no
    C32 C37 O37 . . . 124.70(13) no
    O38 C37 O37 . . . 123.80(13) no
    C37 O38 C40 . . . 115.53(11) no
    O38 C40 C39 . . . 107.47(13) no
    O38 C40 H402 . . . 107.1 no
    C39 C40 H402 . . . 110.2 no
    O38 C40 H401 . . . 108.6 no
    C39 C40 H401 . . . 110.6 no
    H402 C40 H401 . . . 112.7 no
    C40 C39 H393 . . . 108.5 no
    C40 C39 H392 . . . 109.9 no
    H393 C39 H392 . . . 108.5 no
    C40 C39 H391 . . . 110.7 no
    H393 C39 H391 . . . 108.8 no
    H392 C39 H391 . . . 110.5 no
    C41 C42 H423 . . . 111.3 no
    C41 C42 H422 . . . 108.9 no
    H423 C42 H422 . . . 107.4 no
    C41 C42 H421 . . . 110.7 no
    H423 C42 H421 . . . 110.1 no
    H422 C42 H421 . . . 108.3 no
loop_
    _geom_hbond_atom_site_label_D
    _geom_hbond_atom_site_label_H
    _geom_hbond_atom_site_label_A
    _geom_hbond_site_symmetry_D
    _geom_hbond_site_symmetry_H
    _geom_hbond_site_symmetry_A
    _geom_hbond_distance_DH
    _geom_hbond_distance_HA
    _geom_hbond_distance_DA
    _geom_hbond_angle_DHA
    _geom_hbond_publ_flag
    C36 H361 O5 . . 3_645 0.95 2.51 3.253(2) 135.50 yes
    C40 H401 O41 . . 3_555 0.97 2.46 3.116(2) 124.35 yes
    C33 H331 O38 . . . 0.94 2.33 2.681(2) 101 yes
    C42 H423 O5 . . . 0.96 2.51 3.065(2) 117 yes
