# Supplementary material for: 4-Acetyl-3-[2-(eth­oxy­carbon­yl)phen­yl]sydnone
Source: Acta Crystallogr Sect E Struct Rep Online. 2013 Oct 19;69(Pt 11):o1662. doi: 10.1107/S1600536813027207 (PMC3884322; doi:10.1107/S1600536813027207)
Supplement: Supplementary file 2 [file e-69-o1662-Isup2.hkl]

data_I
#  THIS IS THE DEFAULT SETTING FOR THE TITL
_audit_creation_date        "11-06-15"
_audit_creation_method      CRYSTALS 

_cell_length_a                    11.353(3)
_cell_angle_alpha                 90
_cell_length_b                    8.093(2)
_cell_angle_beta                  112.59
_cell_length_c                    14.607(4)
_cell_angle_gamma                 90

# NOTE FO on scale of Fc,      1.91444
# Status flags: 
#    o - used in refinement 
#    < - excluded by I/sigmaI cutoff 
#    x - excluded for another reason  

loop_
_refln_index_h
_refln_index_k
_refln_index_l
_refln_F_squared_meas
_refln_F_squared_calc
_refln_F_squared_sigma
_refln_observed_status
   2   0   0       36.50        0.00        2.16 x
   4   0   0      985.68     1020.05       13.29 o
   6   0   0     2942.20     2881.27       32.70 o
   8   0   0     1216.07     1181.76       19.52 o
  10   0   0      361.30      344.46       20.43 o
  12   0   0       36.10       36.35        7.00 o
  14   0   0       26.56       47.40       11.09 o
   1   1   0     1903.31        0.00       14.06 x
   2   1   0        2.74        1.09        2.02 o
   3   1   0     3458.93     3668.10       23.37 o
   4   1   0      446.12      406.78        5.94 o
   5   1   0      413.56      407.09        7.09 o
   6   1   0     1934.60     1866.38       17.00 o
   7   1   0      347.57      330.75        6.52 o
   8   1   0      109.10      120.56        5.34 o
   9   1   0       17.39       23.83        2.83 o
  10   1   0      404.14      385.00       11.03 o
  11   1   0      180.58      191.77        8.69 o
  12   1   0        5.25        8.43        4.44 o
  13   1   0        4.65        9.60        3.95 o
  14   1   0       -2.04        0.40       10.11 o
   0   2   0    10206.28     9897.96      106.78 o
   1   2   0      483.59      505.57        5.28 o
   2   2   0       12.80        7.32        2.02 o
   3   2   0       16.62       23.81        1.65 o
   4   2   0     1100.95     1117.10       13.39 o
   5   2   0       52.90       39.02        3.28 o
   6   2   0       41.61       43.80        2.71 o
   7   2   0        0.82        3.68        0.84 o
   8   2   0      193.73      199.20        6.23 o
   9   2   0      970.95      980.86       14.76 o
  10   2   0     1229.76     1261.14       20.33 o
  11   2   0        1.13        2.75        5.13 o
  12   2   0       58.90       50.70        7.14 o
  13   2   0        4.93        6.22        3.55 o
  14   2   0        5.56        1.45        5.40 o
   1   3   0       10.72       13.53        1.54 o
   2   3   0      385.60      460.92        6.36 o
   3   3   0     3304.54     3113.02       26.73 o
   4   3   0     1812.57     1686.20       17.44 o
   5   3   0      318.81      334.03        8.11 o
   6   3   0      192.52      209.71        5.76 o
   7   3   0       42.47       36.46        3.64 o
   8   3   0       60.84       55.33        5.34 o
   9   3   0      301.48      314.77        9.69 o
  10   3   0      464.57      458.79       12.47 o
  11   3   0        2.46        1.26        4.53 o
  12   3   0       -0.68        1.06        2.21 o
  13   3   0        1.22        3.13        5.45 o
  14   3   0       24.75       16.27        5.64 o
   0   4   0      493.29      495.68        9.58 o
   1   4   0      542.00      505.64        7.23 o
   2   4   0        2.24        1.25        2.79 o
   3   4   0      141.96      116.74        4.74 o
   4   4   0       28.62       33.35        2.84 o
   5   4   0       50.99       42.79        4.58 o
   6   4   0        0.22        0.80        1.10 o
   7   4   0        1.90        0.20        6.22 o
   8   4   0      101.07      101.83        6.97 o
   9   4   0       43.99       41.57        5.24 o
  10   4   0      368.35      410.79       11.50 o
  11   4   0       34.20       49.52        4.69 o
  12   4   0        1.52        2.54        3.99 o
  13   4   0        6.80        3.61        3.90 o
   1   5   0      110.10      100.84        4.10 o
   2   5   0      127.41      128.37        4.26 o
   3   5   0      420.00      454.55        8.23 o
   4   5   0      624.71      553.96       10.39 o
   5   5   0      129.88      137.20        7.08 o
   6   5   0       16.10       22.21        3.49 o
   7   5   0      545.75      582.50       13.04 o
   8   5   0      508.17      577.13       13.18 o
   9   5   0      204.15      197.00       10.49 o
  10   5   0       87.31       97.38        7.23 o
  11   5   0       61.15       64.38        6.36 o
  12   5   0       21.48       20.77        4.33 o
  13   5   0       25.60       21.51        7.55 o
   0   6   0       20.31       25.44        3.69 o
   1   6   0      650.83      635.51       10.80 o
   2   6   0      172.96      169.73        5.89 o
   3   6   0       33.01       25.64        3.40 o
   4   6   0      100.44       94.33        6.48 o
   5   6   0       15.76       12.22        3.48 o
   6   6   0       27.49       36.23        4.39 o
   7   6   0      125.30      156.08        8.01 o
   8   6   0        2.97        1.40        6.70 o
   9   6   0       52.64       58.22        6.05 o
  10   6   0      158.54      160.06        9.97 o
  11   6   0       47.80       41.16        5.86 o
  12   6   0       31.85       38.45        5.11 o
   1   7   0       59.63       59.69        4.49 o
   2   7   0       63.37       51.00        4.63 o
   3   7   0      177.04      179.27        8.07 o
   4   7   0       36.61       40.33        4.62 o
   5   7   0       24.40       32.10        4.23 o
   6   7   0       15.49        9.36        3.88 o
   7   7   0      361.14      387.05       11.76 o
   8   7   0       18.46       22.09        4.32 o
   9   7   0       70.40       59.86        6.93 o
  10   7   0        7.96        9.94        4.56 o
  11   7   0        9.87        7.03        4.12 o
   0   8   0       78.15       80.84        8.78 o
   1   8   0      535.06      546.90       12.82 o
   2   8   0       98.27       88.33        6.65 o
   3   8   0      201.36      220.70        9.12 o
   4   8   0       20.28       29.44        4.06 o
   5   8   0       65.99       84.37        6.34 o
   6   8   0      214.98      209.89       10.66 o
   7   8   0       13.03       19.98        3.62 o
   8   8   0       16.50        9.54        4.30 o
   9   8   0       -2.19        1.74        4.98 o
  10   8   0        7.77        6.56        4.01 o
   1   9   0       10.53        5.78        4.27 o
   2   9   0        8.76        0.51        4.07 o
   3   9   0        2.95        0.37        6.13 o
   4   9   0        0.97        3.08        1.98 o
   5   9   0       -2.02        3.17        4.36 o
   6   9   0        4.14        3.42        3.52 o
   7   9   0       64.63       66.94        6.92 o
   8   9   0       20.46        9.65        4.59 o
   9   9   0       20.46       13.36        8.71 o
   0  10   0       79.05       40.70       12.10 o
   1  10   0      257.89      216.96       13.94 o
   2  10   0      215.12      205.63       12.72 o
   3  10   0        7.48        0.27        6.50 o
   4  10   0       15.38       28.44        5.31 o
   5  10   0       45.88       34.83        7.24 o
   6  10   0       10.28        9.65        6.37 o
   1  11   0       26.97       33.05        8.13 o
   2  11   0       25.91       17.64        6.37 o
   3  11   0       12.11        1.49        5.42 o
   4  11   0       28.04       26.47       11.92 o
 -15   0   1       21.00        1.38       12.39 o
 -13   0   1        6.03        0.35        5.68 o
 -11   0   1      395.77      395.22       16.15 o
  -9   0   1      158.79      168.63        7.57 o
  -7   0   1      217.15      192.93        7.13 o
  -5   0   1     1089.29     1196.56       14.89 o
  -3   0   1     2297.00     2157.65       27.61 o
  -1   0   1     1401.10        0.00       12.97 x
   1   0   1     5729.55        0.00       49.15 x
   3   0   1     4016.56     3958.25       46.40 o
   5   0   1       11.06       19.75        2.41 o
   7   0   1      165.24      142.78        6.68 o
   9   0   1      126.17      101.07       14.28 o
  11   0   1       40.61       36.53        7.20 o
  13   0   1        9.26        4.82        5.15 o
 -15   1   1       26.54       12.52        9.38 o
 -14   1   1       24.34       31.84        6.10 o
 -13   1   1        9.31        0.56        6.74 o
 -12   1   1        6.76        8.96        4.37 o
 -11   1   1       37.90       26.32        4.72 o
 -10   1   1        4.69        4.02        2.77 o
  -9   1   1      220.85      207.90        6.68 o
  -8   1   1        8.15        7.07        2.80 o
  -7   1   1      360.30      353.52        6.48 o
  -6   1   1       42.82       26.17        2.69 o
  -5   1   1     1132.09     1134.06       10.87 o
  -4   1   1      232.78      249.48        4.19 o
  -3   1   1      407.61      422.13        5.77 o
  -2   1   1     2750.17     2783.89       20.30 o
  -1   1   1     3949.77        0.00       24.55 x
   0   1   1      411.68        0.00        3.91 x
   1   1   1     2017.88        0.00       15.24 x
   2   1   1     1211.11     1365.08        9.78 o
   3   1   1      143.51      170.63        3.38 o
   4   1   1       15.57        4.14        1.74 o
   5   1   1       12.84       10.57        2.02 o
   6   1   1      451.39      417.44        7.18 o
   7   1   1        2.92        0.59        5.15 o
   8   1   1       23.24       18.78        2.99 o
   9   1   1      428.07      435.11        9.47 o
  10   1   1       13.48        9.83        3.20 o
  11   1   1       43.18       47.05        5.20 o
  12   1   1       15.98        4.99        5.28 o
  13   1   1        5.90        7.40        4.25 o
  14   1   1        2.96        1.61        8.46 o
 -15   2   1       18.02       12.35       10.36 o
 -14   2   1       78.63       79.88        8.80 o
 -13   2   1       64.92       65.74        7.64 o
 -12   2   1        3.11        0.10        6.15 o
 -11   2   1        9.80        1.30        3.51 o
 -10   2   1       23.96       19.28        3.65 o
  -9   2   1      536.30      553.26       10.54 o
  -8   2   1       51.11       54.80        3.99 o
  -7   2   1       77.55       78.87        4.35 o
  -6   2   1       40.49       54.63        3.19 o
  -5   2   1     1099.65     1095.20       12.63 o
  -4   2   1      364.57      380.98        6.33 o
  -3   2   1        5.95        6.99        2.36 o
  -2   2   1       26.55       31.90        2.01 o
  -1   2   1     1660.50     1682.27       13.44 o
   0   2   1     3390.16     3315.89       22.52 o
   1   2   1      173.07      136.32        3.61 o
   2   2   1       78.98       65.97        2.90 o
   3   2   1       17.07       14.17        1.99 o
   4   2   1      358.85      410.55        5.70 o
   5   2   1      547.37      583.45        7.58 o
   6   2   1      183.84      202.94        4.86 o
   7   2   1      100.93       87.76        5.07 o
   8   2   1       43.52       44.54        3.81 o
   9   2   1      192.61      186.43        6.88 o
  10   2   1       28.70       36.51        3.96 o
  11   2   1       14.41       20.20        4.12 o
  12   2   1        4.99       10.00        3.98 o
  13   2   1       29.84       36.86        5.62 o
  14   2   1       22.87       18.93        7.60 o
 -14   3   1       49.43       40.57        7.14 o
 -13   3   1       12.10       14.77        4.33 o
 -12   3   1       58.04       52.93        7.19 o
 -11   3   1        8.49        8.26        3.81 o
 -10   3   1      110.33      122.40        7.30 o
  -9   3   1        0.04        0.09        1.32 o
  -8   3   1        1.78        1.91        4.88 o
  -7   3   1       37.44       32.63        3.48 o
  -6   3   1       35.45       38.70        3.22 o
  -5   3   1      130.87      153.74        4.74 o
  -4   3   1        2.06        4.28        3.19 o
  -3   3   1      174.19      166.27        4.62 o
  -2   3   1      667.83      650.90        8.53 o
  -1   3   1      160.57      149.99        3.66 o
   0   3   1      615.62      589.05        6.99 o
   1   3   1       88.98       81.22        3.03 o
   2   3   1      460.81      456.88        6.16 o
   3   3   1     2884.67     2690.15       23.49 o
   4   3   1       13.71       12.04        1.92 o
   5   3   1     1196.26     1235.88       12.40 o
   6   3   1       13.80        8.97        2.51 o
   7   3   1       15.66       15.38        2.72 o
   8   3   1      421.40      447.16       11.01 o
   9   3   1      218.46      214.06        8.43 o
  10   3   1       21.64       17.75        4.00 o
  11   3   1       12.00       13.72        3.24 o
  12   3   1        1.93        0.04        7.09 o
  13   3   1       23.07       13.44        6.89 o
  14   3   1       21.26       34.45        9.02 o
 -14   4   1       -0.73        2.95        2.40 o
 -13   4   1       25.61       21.25        7.14 o
 -12   4   1        6.77        3.53        3.26 o
 -11   4   1       34.46       39.00        4.69 o
 -10   4   1       -0.37        8.36        2.00 o
  -9   4   1       -0.99        4.32        1.37 o
  -8   4   1       20.70       25.36        3.90 o
  -7   4   1       -0.53        2.09        1.39 o
  -6   4   1       68.69       72.26        5.31 o
  -5   4   1       48.33       74.11        4.35 o
  -4   4   1       21.61       25.56        2.58 o
  -3   4   1      137.87      132.45        4.72 o
  -2   4   1      184.67      125.22        5.19 o
  -1   4   1       73.97       64.90        3.19 o
   0   4   1       34.88       43.24        2.37 o
   1   4   1       39.96       43.89        2.54 o
   2   4   1     1083.18      999.58       11.11 o
   3   4   1      398.46      408.28        7.46 o
   4   4   1      273.33      247.34        6.53 o
   5   4   1      131.80      100.08        5.44 o
   6   4   1      152.65      149.26        7.67 o
   7   4   1      342.90      363.84       10.01 o
   8   4   1      602.45      618.44       13.72 o
   9   4   1      513.22      542.52       13.20 o
  10   4   1        3.61        4.22        6.62 o
  11   4   1       22.03       22.67        4.22 o
  12   4   1       14.89       12.57        4.71 o
  13   4   1        6.01        5.50        3.72 o
 -13   5   1        9.75        0.41        4.09 o
 -12   5   1       35.95       43.81        5.14 o
 -11   5   1        7.11        9.47        3.36 o
 -10   5   1      195.37      190.54       10.11 o
  -9   5   1        5.81        4.80        4.58 o
  -8   5   1       16.63       10.23        3.95 o
  -7   5   1        1.50        0.07        5.02 o
  -6   5   1      499.94      521.36       11.90 o
  -5   5   1      135.88      141.40        7.17 o
  -4   5   1     1002.27     1034.97       13.44 o
  -3   5   1      740.46      797.76       10.99 o
  -2   5   1       -0.24        0.41        0.71 o
  -1   5   1        8.63        4.76        1.80 o
   0   5   1       21.26       15.40        2.28 o
   1   5   1      121.31      107.14        4.27 o
   2   5   1      305.48      271.16        5.99 o
   3   5   1      358.66      373.26        7.76 o
   4   5   1      161.20      155.47        6.04 o
   5   5   1       41.02       39.46        4.45 o
   6   5   1      165.36      157.65        8.46 o
   7   5   1      202.79      208.62        8.66 o
   8   5   1      224.34      247.26        9.19 o
   9   5   1       44.94       49.55        5.57 o
  10   5   1       67.89       67.86        6.57 o
  11   5   1       58.72       63.27        6.14 o
  12   5   1      185.60      177.65       10.81 o
  13   5   1       -8.45        5.26        9.90 o
 -13   6   1       -0.79        0.10        5.72 o
 -12   6   1        3.96        0.00        3.62 o
 -11   6   1       17.36       16.81        4.15 o
 -10   6   1        6.27       11.46        3.93 o
  -9   6   1       80.20       88.38        7.19 o
  -8   6   1      195.86      222.00       10.27 o
  -7   6   1      203.84      237.45        8.87 o
  -6   6   1      346.47      415.58       10.46 o
  -5   6   1        0.98        0.01        1.50 o
  -4   6   1       35.75       28.97        4.34 o
  -3   6   1      229.18      225.46        6.69 o
  -2   6   1      105.79      102.85        5.21 o
  -1   6   1     1294.14     1329.73       14.12 o
   0   6   1      420.84      455.86        7.49 o
   1   6   1      658.83      652.34       10.86 o
   2   6   1       57.64       45.40        4.17 o
   3   6   1       28.83       35.85        3.33 o
   4   6   1       67.33       67.04        5.57 o
   5   6   1       32.19       39.35        4.29 o
   6   6   1      368.78      407.54       11.03 o
   7   6   1      255.49      285.77        9.68 o
   8   6   1       32.03       55.97        4.96 o
   9   6   1        1.83        0.45        5.06 o
  10   6   1      157.64      154.62        9.92 o
  11   6   1        2.07        4.82        6.70 o
  12   6   1        0.32        0.28        1.90 o
 -12   7   1        2.73        2.28       38.26 o
 -11   7   1       38.76       39.19        5.64 o
 -10   7   1        5.78        1.22        3.55 o
  -9   7   1       15.53       15.57        4.18 o
  -8   7   1        9.71       14.08        4.89 o
  -7   7   1       14.12       14.53        4.19 o
  -6   7   1       26.94       35.43        4.45 o
  -5   7   1       35.95       52.79        4.81 o
  -4   7   1      317.95      326.48        9.96 o
  -3   7   1       47.86       53.27        4.09 o
  -2   7   1     1289.94     1390.52       17.16 o
  -1   7   1     1497.14     1562.52       18.55 o
   0   7   1      519.15      530.83       11.74 o
   1   7   1       20.25       11.70        3.04 o
   2   7   1      670.86      676.05       11.94 o
   3   7   1      414.83      434.09       11.00 o
   4   7   1      211.99      223.24        8.46 o
   5   7   1       88.67      111.05        6.87 o
   6   7   1       38.76       32.26        5.03 o
   7   7   1      158.74      147.79        9.58 o
   8   7   1      205.36      228.42       10.95 o
   9   7   1       10.76        7.22        3.84 o
  10   7   1       36.22       31.49        5.51 o
  11   7   1       -0.96        0.00        2.73 o
 -10   8   1       43.69       46.75        6.18 o
  -9   8   1       51.62       40.68        6.18 o
  -8   8   1       23.71       27.48        4.59 o
  -7   8   1        0.37        6.21        2.34 o
  -6   8   1      179.67      187.79       10.13 o
  -5   8   1        1.62        1.45        5.47 o
  -4   8   1       -4.85        0.00        2.45 o
  -3   8   1      121.79      109.99        7.80 o
  -2   8   1       10.22        9.06        4.97 o
  -1   8   1       24.93       22.14        3.96 o
   0   8   1       87.31       85.32        6.49 o
   1   8   1      137.76      128.24        7.89 o
   2   8   1        6.36        7.75        3.23 o
   3   8   1       35.25       46.01        4.69 o
   4   8   1       18.31       17.12        3.90 o
   5   8   1      160.24      174.30        9.34 o
   6   8   1       56.97       63.88        6.16 o
   7   8   1        9.11        1.28        3.62 o
   8   8   1       83.79       99.59        7.65 o
   9   8   1       10.73        9.48        4.77 o
  10   8   1       56.98       52.17        6.95 o
  -9   9   1       55.01       53.21        6.91 o
  -8   9   1      197.62      197.28       11.70 o
  -7   9   1       10.70       12.17        4.87 o
  -6   9   1       19.21       21.44        5.23 o
  -5   9   1       17.14        8.75        4.28 o
  -4   9   1       44.62       41.62        6.71 o
  -3   9   1      117.07      115.31        9.57 o
  -2   9   1      251.89      263.95       12.16 o
  -1   9   1      270.48      261.74        9.72 o
   0   9   1       98.10       91.68        7.24 o
   1   9   1        9.11       11.18        4.51 o
   2   9   1      100.25       84.70        8.89 o
   3   9   1       20.48       20.89        5.07 o
   4   9   1       36.02       35.81        6.34 o
   5   9   1       -1.37        1.21        5.18 o
   6   9   1       67.68       68.80        6.88 o
   7   9   1       43.40       43.50        6.04 o
   8   9   1       22.80       22.35        4.89 o
   9   9   1       47.78       47.25       16.37 o
  -7  10   1       68.31       74.77        8.76 o
  -6  10   1      147.20      120.88       11.73 o
  -5  10   1       47.19       54.74        7.25 o
  -4  10   1      196.29      190.38       13.12 o
  -3  10   1       14.64       14.34        4.95 o
  -2  10   1       14.58        6.84        5.07 o
  -1  10   1      305.57      300.15       13.27 o
   0  10   1       21.51       19.96        5.18 o
   1  10   1       16.86       19.57        5.21 o
   2  10   1      132.40      118.25       10.75 o
   3  10   1        1.08        2.66        6.36 o
   4  10   1        1.54        6.11        6.39 o
   5  10   1       -1.57        0.54        7.27 o
   6  10   1       83.23       83.52        9.05 o
  -4  11   1       -4.79        1.42        8.56 o
  -3  11   1       55.66       65.90        7.78 o
  -2  11   1       46.22       35.61        7.71 o
  -1  11   1       -1.43        4.55        5.83 o
   0  11   1       -2.85        3.08        8.87 o
   1  11   1       31.80       25.91        7.71 o
   2  11   1      111.07      118.69       10.65 o
   3  11   1        6.64        4.24        7.03 o
   4  11   1       15.73       20.70       10.31 o
 -14   0   2        9.22       12.36        8.42 o
 -12   0   2      132.75      117.79       11.88 o
 -10   0   2      204.80      181.22       15.35 o
  -8   0   2      167.90      141.69        6.72 o
  -6   0   2      984.31     1272.61       14.77 o
  -4   0   2      505.24      462.73        8.49 o
  -2   0   2     1020.68        0.00       13.77 x
   0   0   2     2266.80        0.00       26.34 x
   2   0   2     3480.80     3121.12       32.99 o
   4   0   2      421.67      374.11        8.70 o
   6   0   2       94.88      120.70        5.71 o
   8   0   2      178.30      195.57        9.04 o
  10   0   2        6.73        4.65        3.98 o
  12   0   2       44.81       32.52        7.83 o
  14   0   2       69.57       57.27       15.79 o
 -15   1   2       32.57       37.73        8.50 o
 -14   1   2       13.03       13.59        5.05 o
 -13   1   2       17.49       13.07        6.36 o
 -12   1   2      899.39      955.18       21.54 o
 -11   1   2       21.98       23.91        3.81 o
 -10   1   2      176.57      171.74        6.52 o
  -9   1   2        2.06        0.02        4.11 o
  -8   1   2        5.96        7.30        2.14 o
  -7   1   2       16.22       16.47        2.10 o
  -6   1   2     1350.63     1305.39       12.92 o
  -5   1   2      185.17      183.22        4.15 o
  -4   1   2     1067.62     1123.09        9.76 o
  -3   1   2     2356.08     2343.62       16.75 o
  -2   1   2    10574.08    11576.66       63.65 o
  -1   1   2        4.57        0.00        1.37 x
   0   1   2     4869.35        0.00       33.34 x
   1   1   2       46.38       38.37        1.91 o
   2   1   2     7027.15     7041.83       44.18 o
   3   1   2      455.68      545.09        5.98 o
   4   1   2       22.97       21.34        2.10 o
   5   1   2      410.50      433.71        6.65 o
   6   1   2      452.12      393.00        7.41 o
   7   1   2       98.76       95.47        4.20 o
   8   1   2      104.37       97.12        5.51 o
   9   1   2      171.75      173.99        6.83 o
  10   1   2        4.34        0.14        2.49 o
  11   1   2       11.41        9.27        3.29 o
  12   1   2      315.85      289.90       13.16 o
  13   1   2       20.44       17.01        5.24 o
  14   1   2       49.82       35.72        8.15 o
 -15   2   2       13.46        9.10        6.63 o
 -14   2   2        9.41       20.59        4.24 o
 -13   2   2        3.11        0.51        7.88 o
 -12   2   2       -4.59        0.51        3.23 o
 -11   2   2       11.06       16.79        3.13 o
 -10   2   2       48.56       38.77        4.19 o
  -9   2   2      663.73      633.65       11.71 o
  -8   2   2      126.67      133.19        5.74 o
  -7   2   2       37.33       46.38        3.34 o
  -6   2   2      270.33      228.50        6.25 o
  -5   2   2     1762.70     1607.65       17.13 o
  -4   2   2      234.71      216.92        5.09 o
  -3   2   2        1.21        2.35        1.26 o
  -2   2   2     3365.35     3157.70       24.82 o
  -1   2   2     3323.44     3412.31       22.41 o
   0   2   2       24.05       17.28        1.78 o
   1   2   2      784.08      709.07        7.73 o
   2   2   2     2777.50     2884.56       20.13 o
   3   2   2       47.90       36.74        2.71 o
   4   2   2     1966.24     2012.53       16.63 o
   5   2   2      155.22      167.62        4.76 o
   6   2   2      749.24      733.23        9.88 o
   7   2   2      273.17      297.17        6.24 o
   8   2   2        5.60        6.33        2.75 o
   9   2   2      312.30      306.52        8.38 o
  10   2   2      309.36      295.77       10.04 o
  11   2   2        0.54        0.78        1.79 o
  12   2   2       95.14       91.59        8.98 o
  13   2   2        7.75        0.54        4.94 o
  14   2   2       77.34       53.02       10.24 o
 -14   3   2       34.50       40.49        6.11 o
 -13   3   2       26.43       24.27        5.26 o
 -12   3   2       56.44       59.37        6.87 o
 -11   3   2       34.04       36.82        4.44 o
 -10   3   2        0.01        0.47        1.48 o
  -9   3   2      119.08      135.62        7.29 o
  -8   3   2       42.38       49.63        4.55 o
  -7   3   2      115.50      139.56        5.36 o
  -6   3   2      319.72      334.08        6.99 o
  -5   3   2      201.90      222.21        6.52 o
  -4   3   2       41.40       27.43        3.56 o
  -3   3   2     2198.20     2090.12       19.45 o
  -2   3   2     2790.47     2577.75       20.47 o
  -1   3   2      161.86      176.71        3.79 o
   0   3   2       92.35       83.84        3.49 o
   1   3   2     1727.11     1750.80       15.57 o
   2   3   2      285.78      276.64        5.42 o
   3   3   2      187.86      197.72        4.42 o
   4   3   2      119.49       99.73        4.08 o
   5   3   2     1097.87     1100.53       12.09 o
   6   3   2      102.18      103.08        5.13 o
   7   3   2      414.31      425.97       10.51 o
   8   3   2       28.54       34.66        4.08 o
   9   3   2      424.88      427.22       11.70 o
  10   3   2       34.15       27.88        4.36 o
  11   3   2      339.00      361.83       11.04 o
  12   3   2       19.07       23.41        4.45 o
  13   3   2       20.55       14.93        4.72 o
 -14   4   2       89.22       82.33        8.79 o
 -13   4   2       18.98       19.93        4.61 o
 -12   4   2       83.23       80.45        6.93 o
 -11   4   2       96.89      106.47        7.39 o
 -10   4   2      286.16      279.65       10.08 o
  -9   4   2      329.56      355.36       10.42 o
  -8   4   2     2071.96     2263.98       27.14 o
  -7   4   2        1.29        2.44        3.22 o
  -6   4   2       93.92       79.02        6.01 o
  -5   4   2      505.50      515.01       10.62 o
  -4   4   2     1381.16     1369.75       15.31 o
  -3   4   2      853.52      778.44       11.06 o
  -2   4   2      664.65      584.61        8.22 o
  -1   4   2      161.88      132.86        4.22 o
   0   4   2      956.11      926.08       10.26 o
   1   4   2      257.36      229.04        5.24 o
   2   4   2      592.45      572.38        7.99 o
   3   4   2     2603.39     2608.01       21.20 o
   4   4   2      417.44      432.27        7.07 o
   5   4   2      310.41      284.83        7.37 o
   6   4   2       43.03       46.49        4.49 o
   7   4   2      139.00      141.64        7.85 o
   8   4   2      120.90      121.85        7.63 o
   9   4   2      135.21      120.42        8.23 o
  10   4   2      103.20      107.37        7.51 o
  11   4   2       48.06       60.04        5.53 o
  12   4   2       -2.62        1.74        5.72 o
  13   4   2       18.04        9.25        5.44 o
 -13   5   2        2.59        0.64        6.25 o
 -12   5   2        1.34        0.35        3.66 o
 -11   5   2      130.66      134.76        8.83 o
 -10   5   2        8.97       11.25        3.59 o
  -9   5   2       11.94        8.29        3.63 o
  -8   5   2      346.25      398.76       10.71 o
  -7   5   2        3.52        0.11        5.56 o
  -6   5   2       18.83       29.10        3.65 o
  -5   5   2      227.70      248.29        8.01 o
  -4   5   2        2.67        1.11        3.85 o
  -3   5   2      277.14      242.77        6.70 o
  -2   5   2      261.26      284.26        5.56 o
  -1   5   2      732.85      723.06        9.38 o
   0   5   2      868.59      870.93       10.40 o
   1   5   2       81.67       84.71        3.75 o
   2   5   2       18.14        8.18        2.24 o
   3   5   2      383.12      426.03        8.11 o
   4   5   2        1.57        5.45        3.36 o
   5   5   2       16.25       19.60        3.44 o
   6   5   2       54.60       62.39        5.35 o
   7   5   2       75.66       71.09        6.27 o
   8   5   2      438.89      457.41       12.49 o
   9   5   2       35.20       37.22        5.05 o
  10   5   2        2.97        3.96        7.96 o
  11   5   2        6.30        1.90        3.75 o
  12   5   2        1.17        0.23        4.28 o
 -13   6   2       82.82       66.27       16.76 o
 -12   6   2       10.79        2.66        5.08 o
 -11   6   2       10.66        7.47        3.75 o
 -10   6   2       24.71       27.30        4.75 o
  -9   6   2       12.09       15.99        4.14 o
  -8   6   2        6.63        8.12        4.13 o
  -7   6   2      355.62      396.78       10.86 o
  -6   6   2      206.78      262.70        8.64 o
  -5   6   2      333.97      328.44        9.80 o
  -4   6   2       39.85       40.45        4.49 o
  -3   6   2      572.97      600.05       10.31 o
  -2   6   2      283.33      293.97        7.24 o
  -1   6   2      183.09      197.47        5.34 o
   0   6   2        1.74        0.98        3.02 o
   1   6   2     1120.25     1194.77       14.86 o
   2   6   2      930.70      985.72       13.54 o
   3   6   2        2.46        0.88        4.15 o
   4   6   2       82.99       76.40        6.06 o
   5   6   2      833.60      895.56       16.12 o
   6   6   2       94.54       97.95        6.91 o
   7   6   2       78.58       90.37        6.82 o
   8   6   2       22.16       27.42        4.53 o
   9   6   2       10.97       11.08        3.42 o
  10   6   2       99.11      104.65        8.01 o
  11   6   2       13.48       14.42        4.79 o
  12   6   2        6.53        2.28        8.96 o
 -12   7   2       23.11       33.78        8.69 o
 -11   7   2       20.95       18.66        4.67 o
 -10   7   2        5.87        2.53        4.21 o
  -9   7   2       13.57       15.10        4.11 o
  -8   7   2       45.60       48.84        5.76 o
  -7   7   2        4.24       11.43        3.28 o
  -6   7   2        6.81        2.20        3.37 o
  -5   7   2       37.59       43.80        4.84 o
  -4   7   2      100.71      126.80        6.86 o
  -3   7   2      369.01      401.53        8.83 o
  -2   7   2      239.65      224.51        7.17 o
  -1   7   2     1011.69     1066.08       14.72 o
   0   7   2      250.31      262.47        8.40 o
   1   7   2      372.09      405.94        8.76 o
   2   7   2      239.70      257.54        7.30 o
   3   7   2      192.37      221.82        8.57 o
   4   7   2        3.43        0.58        5.71 o
   5   7   2       29.19       21.57        4.46 o
   6   7   2        4.11        3.53        3.86 o
   7   7   2       -0.48        0.83        1.75 o
   8   7   2        7.54        3.37        4.16 o
   9   7   2       25.42       16.70        4.79 o
  10   7   2       11.51        7.12        3.94 o
  11   7   2        4.98        3.31        5.11 o
 -11   8   2       16.80        8.85       11.70 o
 -10   8   2       24.12       25.22        5.12 o
  -9   8   2        4.80        7.40        5.82 o
  -8   8   2        1.11        0.26        5.28 o
  -7   8   2      131.04      127.62        8.88 o
  -6   8   2        2.79        0.06        6.13 o
  -5   8   2      289.51      294.45       10.36 o
  -4   8   2       16.37       22.86        3.70 o
  -3   8   2      207.82      221.68        8.70 o
  -2   8   2       30.26       23.18        4.10 o
  -1   8   2       49.09       48.35        5.14 o
   0   8   2       22.87       21.42        4.71 o
   1   8   2       26.32       23.57        4.06 o
   2   8   2      101.71      108.00        8.42 o
   3   8   2        1.43        0.91        3.13 o
   4   8   2       68.76       70.73        6.29 o
   5   8   2      246.86      257.71       10.34 o
   6   8   2       99.52       93.98        7.84 o
   7   8   2       -0.28        1.24        1.57 o
   8   8   2       14.76        9.13        4.20 o
   9   8   2        1.46        1.93        5.54 o
  10   8   2       16.96        6.65       13.44 o
  -9   9   2       88.86       96.51        8.22 o
  -8   9   2        2.77        4.04        6.90 o
  -7   9   2       15.89       10.36        4.12 o
  -6   9   2        3.26        1.28        6.15 o
  -5   9   2        2.22        0.59        5.03 o
  -4   9   2       -3.13        2.37        7.72 o
  -3   9   2       36.20       38.18        5.85 o
  -2   9   2       61.68       60.38        7.31 o
  -1   9   2      259.82      263.40        9.60 o
   0   9   2      158.82      156.66        8.97 o
   1   9   2       74.95       87.67        7.72 o
   2   9   2        4.71        5.42        3.77 o
   3   9   2       11.17        7.86        4.62 o
   4   9   2        5.10        5.14        3.87 o
   5   9   2       10.28        7.88        3.79 o
   6   9   2       28.04       29.79        5.08 o
   7   9   2       27.57       34.60        5.17 o
   8   9   2       25.16       17.45        5.34 o
  -7  10   2        8.70        0.45        4.65 o
  -6  10   2        4.68        0.70        6.98 o
  -5  10   2       85.14       81.98        9.24 o
  -4  10   2       83.90       78.76        8.97 o
  -3  10   2        8.56        5.79        4.62 o
  -2  10   2       37.46       28.91        6.36 o
  -1  10   2        0.75        2.03        2.09 o
   0  10   2       43.79       45.49        6.92 o
   1  10   2      109.94      105.41        9.84 o
   2  10   2       28.70       23.81        5.89 o
   3  10   2       47.28       45.13        7.28 o
   4  10   2       89.29       94.94        9.36 o
   5  10   2       86.90       99.76        9.35 o
   6  10   2       20.85       12.80        5.56 o
  -4  11   2      113.65      105.73       18.88 o
  -3  11   2       64.56       53.40        8.55 o
  -2  11   2       26.26       33.38        6.21 o
  -1  11   2       36.88       33.60        8.31 o
   0  11   2       -5.49        2.42        4.92 o
   1  11   2        9.18       19.58        8.51 o
   2  11   2       19.49       21.30        8.15 o
   3  11   2        0.21        3.32        2.35 o
 -15   0   3       40.69       45.45       12.60 o
 -13   0   3       61.62       49.18        8.99 o
 -11   0   3      163.82      180.02       11.36 o
  -9   0   3      105.65      105.39        6.57 o
  -7   0   3      841.41      913.65       14.23 o
  -5   0   3     3276.01     3067.64       33.49 o
  -3   0   3     5810.79     5873.58       52.12 o
  -1   0   3      223.65      257.69        4.46 o
   1   0   3    23421.48    24954.82      216.28 o
   3   0   3       57.83       29.04        3.78 o
   5   0   3      270.36      241.44        7.83 o
   7   0   3      440.51      426.32       11.39 o
   9   0   3       32.72       19.84        6.12 o
  11   0   3      298.22      278.21       14.63 o
  13   0   3       54.19       40.73       12.71 o
 -15   1   3        1.30        1.58        5.63 o
 -14   1   3        5.00        0.54        4.74 o
 -13   1   3        2.30        0.31        7.79 o
 -12   1   3       10.20       17.31        3.44 o
 -11   1   3      544.48      546.13       13.13 o
 -10   1   3        2.53        7.09        3.94 o
  -9   1   3       52.56       60.04        3.96 o
  -8   1   3       21.69       12.65        2.37 o
  -7   1   3      140.28      139.53        4.23 o
  -6   1   3      926.90      871.06       10.87 o
  -5   1   3     1440.35     1231.22       14.45 o
  -4   1   3      566.56      548.78        6.64 o
  -3   1   3       58.68       67.36        2.41 o
  -2   1   3     2529.09     2569.60       17.52 o
  -1   1   3     2139.43     2226.61       14.99 o
   0   1   3     2285.94     2262.69       16.03 o
   1   1   3     2002.06     2093.87       14.81 o
   2   1   3     3971.38     3961.12       27.06 o
   3   1   3     1336.79     1312.42       12.15 o
   4   1   3      733.28      718.67        8.82 o
   5   1   3      279.38      267.47        5.65 o
   6   1   3       16.99       20.29        2.18 o
   7   1   3      910.59      894.99       11.90 o
   8   1   3        2.82        0.60        4.06 o
   9   1   3        1.85        1.76        3.87 o
  10   1   3        5.35        0.01        4.25 o
  11   1   3       16.53       18.31        4.42 o
  12   1   3       14.19       14.31        5.69 o
  13   1   3       35.40       24.11        6.55 o
 -15   2   3       10.27        6.84        8.54 o
 -14   2   3       41.35       28.62        6.74 o
 -13   2   3       36.94       41.62        5.89 o
 -12   2   3       11.71       11.54        4.42 o
 -11   2   3      225.43      232.84        8.61 o
 -10   2   3       11.06        9.10        2.57 o
  -9   2   3      418.42      400.51        9.18 o
  -8   2   3      160.56      155.47        6.15 o
  -7   2   3      196.73      188.86        5.77 o
  -6   2   3      225.64      207.56        5.75 o
  -5   2   3      232.37      245.92        5.48 o
  -4   2   3      137.72      129.90        3.56 o
  -3   2   3     3626.69     3473.60       24.99 o
  -2   2   3     1347.47     1270.97       11.23 o
  -1   2   3      433.61      436.83        5.43 o
   0   2   3      988.59     1003.16        9.11 o
   1   2   3       74.74       83.36        2.83 o
   2   2   3      116.30      102.93        3.45 o
   3   2   3      463.14      474.03        6.65 o
   4   2   3       30.34       25.31        2.41 o
   5   2   3       19.51       12.30        2.30 o
   6   2   3      496.74      459.01        8.18 o
   7   2   3       41.49       34.55        3.57 o
   8   2   3      169.95      183.84        6.97 o
   9   2   3      209.81      191.85        7.04 o
  10   2   3      130.12      132.42        7.84 o
  11   2   3       63.25       60.31        7.13 o
  12   2   3       45.40       35.16        6.07 o
  13   2   3       -9.14        0.00        4.93 o
 -15   3   3       17.54        7.72       11.73 o
 -14   3   3        5.57        7.00        4.01 o
 -13   3   3       13.38       16.61        4.23 o
 -12   3   3       15.18       13.52        4.02 o
 -11   3   3      120.98       99.79        7.85 o
 -10   3   3       33.49       37.62        4.47 o
  -9   3   3      554.26      588.58       12.73 o
  -8   3   3      135.61      136.14        7.24 o
  -7   3   3       81.38       80.70        4.56 o
  -6   3   3      653.62      671.64       10.04 o
  -5   3   3       54.74       48.53        3.46 o
  -4   3   3      221.24      251.04        5.33 o
  -3   3   3     6375.22     5845.12       41.91 o
  -2   3   3        3.96        0.05        2.01 o
  -1   3   3      831.55      713.54        8.73 o
   0   3   3       -0.41        2.32        0.96 o
   1   3   3      425.82      447.74        6.24 o
   2   3   3     1153.55     1107.72       11.44 o
   3   3   3       96.15       81.40        3.68 o
   4   3   3       30.05       21.51        2.56 o
   5   3   3       99.89       68.84        4.47 o
   6   3   3      214.56      194.44        5.59 o
   7   3   3       93.19       99.20        6.30 o
   8   3   3      531.03      555.70       12.67 o
   9   3   3       98.40       98.57        6.95 o
  10   3   3       10.44        8.21        3.10 o
  11   3   3      134.67      135.38        8.56 o
  12   3   3       27.60       33.75        5.44 o
  13   3   3       82.42       68.25        8.16 o
 -14   4   3        2.45        9.32        8.70 o
 -13   4   3      170.65      149.64       12.11 o
 -12   4   3       11.06       17.69        3.48 o
 -11   4   3        1.42        2.06        3.99 o
 -10   4   3       94.78      115.26        7.26 o
  -9   4   3       32.99       26.23        4.67 o
  -8   4   3     1264.36     1421.49       19.98 o
  -7   4   3     1225.81     1271.69       18.80 o
  -6   4   3      101.45       98.24        6.16 o
  -5   4   3       46.98       39.35        4.17 o
  -4   4   3       95.73       73.59        4.48 o
  -3   4   3      827.27      740.45        9.52 o
  -2   4   3      965.20      904.39       10.47 o
  -1   4   3      672.46      676.28        8.41 o
   0   4   3      486.15      459.84        7.80 o
   1   4   3       17.77       15.98        2.25 o
   2   4   3       51.09       63.95        2.99 o
   3   4   3       56.55       40.32        3.24 o
   4   4   3      185.26      208.06        5.08 o
   5   4   3       25.36       26.07        3.13 o
   6   4   3       14.03       20.59        3.36 o
   7   4   3        6.59        3.81        3.17 o
   8   4   3       72.31       66.44        6.12 o
   9   4   3        5.85        5.67        3.03 o
  10   4   3        7.28       11.57        3.47 o
  11   4   3       90.25       91.18        7.20 o
  12   4   3       16.24       14.23        4.22 o
  13   4   3       16.48       12.53       13.56 o
 -13   5   3       -3.06        1.15        8.70 o
 -12   5   3       74.32       70.13        6.94 o
 -11   5   3       11.85       15.85        4.17 o
 -10   5   3       16.54       27.65        4.16 o
  -9   5   3      109.95      100.37        7.75 o
  -8   5   3       13.77       10.06        3.70 o
  -7   5   3       79.54      112.57        6.10 o
  -6   5   3      277.68      266.47        9.03 o
  -5   5   3        5.20        6.49        3.91 o
  -4   5   3        6.59       14.34        2.64 o
  -3   5   3      319.20      294.99        7.22 o
  -2   5   3      328.88      310.55        7.20 o
  -1   5   3        1.96        0.22        2.37 o
   0   5   3      153.77      161.87        4.52 o
   1   5   3        1.97        0.09        3.05 o
   2   5   3       41.51       35.39        3.03 o
   3   5   3      135.37      143.51        5.49 o
   4   5   3      157.25      136.72        6.38 o
   5   5   3      158.95      149.59        7.84 o
   6   5   3      141.57      145.76        8.02 o
   7   5   3       12.31       14.87        3.53 o
   8   5   3        8.88       17.93        4.30 o
   9   5   3        8.47       13.11        3.66 o
  10   5   3        8.89        2.42        3.16 o
  11   5   3        0.34        0.02        1.53 o
  12   5   3       51.29       46.26        7.97 o
 -13   6   3      139.28      151.32        9.67 o
 -12   6   3        1.79        2.01        5.04 o
 -11   6   3        6.97        1.14        2.96 o
 -10   6   3        7.52       11.63        3.59 o
  -9   6   3       89.70      102.11        7.39 o
  -8   6   3      139.68      126.06        8.71 o
  -7   6   3       58.70       72.76        5.80 o
  -6   6   3      292.13      365.65        9.61 o
  -5   6   3       80.79       82.98        7.04 o
  -4   6   3       13.12       15.71        2.60 o
  -3   6   3       40.61       31.52        3.76 o
  -2   6   3       16.76       11.91        2.79 o
  -1   6   3      216.52      218.05        5.67 o
   0   6   3      526.58      549.50        8.64 o
   1   6   3      590.75      603.78       10.47 o
   2   6   3      197.58      218.35        6.48 o
   3   6   3        9.45       11.51        3.19 o
   4   6   3        6.68        4.89        2.94 o
   5   6   3       17.57       14.65        3.69 o
   6   6   3       22.41       22.38        4.19 o
   7   6   3      137.12      140.55        8.66 o
   8   6   3       -0.96        0.00        1.94 o
   9   6   3       10.92       13.00        3.89 o
  10   6   3        2.75        0.66        7.34 o
  11   6   3       35.18       37.26        5.33 o
 -12   7   3       65.99       57.80        7.00 o
 -11   7   3       56.65       54.79        6.68 o
 -10   7   3       28.91       25.37        5.21 o
  -9   7   3        7.53        2.66        3.56 o
  -8   7   3        2.85        0.20        8.99 o
  -7   7   3       34.01       33.84        4.94 o
  -6   7   3       23.22       14.17        4.17 o
  -5   7   3        1.65        6.02        3.70 o
  -4   7   3      102.81       79.43        6.88 o
  -3   7   3       70.51       80.22        4.89 o
  -2   7   3      106.00      116.01        5.79 o
  -1   7   3       12.42       10.89        2.66 o
   0   7   3      132.49      128.84        7.35 o
   1   7   3       36.00       39.64        3.73 o
   2   7   3       27.32       22.53        3.49 o
   3   7   3      129.33      136.15        7.66 o
   4   7   3      493.72      510.38       12.76 o
   5   7   3       -0.94        0.15        1.71 o
   6   7   3       80.84       81.27        7.03 o
   7   7   3        5.59        2.27        3.88 o
   8   7   3       28.28       24.67        4.82 o
   9   7   3       15.44       12.60        4.15 o
  10   7   3       21.07       12.59        5.82 o
 -11   8   3        2.02        1.19        9.51 o
 -10   8   3      126.57      145.26        9.50 o
  -9   8   3       44.43       40.33        5.82 o
  -8   8   3       10.17       12.16        3.84 o
  -7   8   3       62.60       61.61        6.32 o
  -6   8   3        5.40        5.24        3.77 o
  -5   8   3        1.30        4.79        4.14 o
  -4   8   3       10.26        5.13        3.13 o
  -3   8   3      457.32      501.05       12.12 o
  -2   8   3      172.84      164.00        8.61 o
  -1   8   3       14.63        9.74        3.53 o
   0   8   3       24.55       17.77        4.12 o
   1   8   3     1037.61     1052.41       18.49 o
   2   8   3        3.46        4.06        7.90 o
   3   8   3        1.04        0.86        2.79 o
   4   8   3       64.60       76.07        6.27 o
   5   8   3      279.63      284.81       10.50 o
   6   8   3       24.37       24.36        4.61 o
   7   8   3       43.46       38.86        5.71 o
   8   8   3       10.03       12.76        3.84 o
   9   8   3      155.57      127.53       10.45 o
 -10   9   3      115.80      117.79       21.37 o
  -9   9   3       15.46        8.68        4.44 o
  -8   9   3        3.69        1.42        4.26 o
  -7   9   3       19.56       22.82        4.60 o
  -6   9   3       44.39       35.55        5.70 o
  -5   9   3        1.23        5.69        5.65 o
  -4   9   3       20.17       19.33        5.13 o
  -3   9   3        4.74        5.00        5.07 o
  -2   9   3        8.88        5.66        3.85 o
  -1   9   3       41.89       45.74        5.24 o
   0   9   3      214.57      210.84        9.81 o
   1   9   3       38.18       28.13        5.90 o
   2   9   3        8.13        6.28        4.50 o
   3   9   3       23.22       24.81        5.38 o
   4   9   3       27.15       25.04        5.58 o
   5   9   3       35.37       32.91        5.29 o
   6   9   3       36.45       43.19        5.36 o
   7   9   3        8.27        3.89        3.81 o
   8   9   3      127.29      109.61       10.65 o
  -7  10   3       14.43       17.46        4.87 o
  -6  10   3        2.71        0.32       12.83 o
  -5  10   3        1.21        5.13        8.08 o
  -4  10   3       55.78       47.18        7.47 o
  -3  10   3       -1.01        9.53        6.53 o
  -2  10   3       10.07       11.42        4.67 o
  -1  10   3      265.45      252.37       14.29 o
   0  10   3       24.46       16.12        5.55 o
   1  10   3      292.06      267.39       15.02 o
   2  10   3        7.63        5.64        4.59 o
   3  10   3      152.25      158.39       11.79 o
   4  10   3       16.80       13.33        5.22 o
   5  10   3        6.24        0.00        5.00 o
   6  10   3       72.12       58.04       11.05 o
  -4  11   3       26.04       15.54       12.01 o
  -3  11   3       -1.64        0.53        8.46 o
  -2  11   3       29.70       25.33        6.29 o
  -1  11   3       74.83       73.18       10.74 o
   0  11   3       17.81        7.42        6.47 o
   1  11   3       26.35       26.85        7.55 o
   2  11   3       15.51        3.23        7.53 o
   3  11   3        5.23        0.96        9.03 o
 -14   0   4      199.88      184.32       22.90 o
 -12   0   4      403.07      414.94       16.81 o
 -10   0   4       82.19       87.08        8.56 o
  -8   0   4      142.16      123.10        6.74 o
  -6   0   4     1151.56     1040.39       16.37 o
  -4   0   4      130.51      133.43        4.86 o
  -2   0   4      116.14      131.67        4.94 o
   0   0   4    35641.78    37951.19      438.26 o
   2   0   4     6920.53     6873.58       63.10 o
   4   0   4      250.65      272.86        7.37 o
   6   0   4        4.93        0.15        3.80 o
   8   0   4       91.11       80.26        6.92 o
  10   0   4       36.72       30.23        6.67 o
  12   0   4       14.88       20.50        5.87 o
 -15   1   4        5.17        0.00        3.93 o
 -14   1   4       30.88       33.45        6.06 o
 -13   1   4       -0.79        0.01        1.83 o
 -12   1   4       62.51       69.23        5.85 o
 -11   1   4       83.58       80.43        6.48 o
 -10   1   4       81.06       93.42        5.02 o
  -9   1   4      165.44      162.87        5.96 o
  -8   1   4      121.02      120.07        4.51 o
  -7   1   4      919.22      866.69       10.69 o
  -6   1   4      225.75      222.62        4.90 o
  -5   1   4        7.91       10.50        1.64 o
  -4   1   4     2497.05     2341.91       18.74 o
  -3   1   4     6844.27     6927.60       43.48 o
  -2   1   4     1091.92     1052.46        9.46 o
  -1   1   4     3935.28     4109.20       26.03 o
   0   1   4    12449.36    12577.78       75.54 o
   1   1   4      301.09      298.72        4.73 o
   2   1   4      855.47      818.82        8.88 o
   3   1   4      145.69      147.55        4.28 o
   4   1   4      219.03      192.91        5.00 o
   5   1   4      728.95      709.42        9.65 o
   6   1   4      535.69      500.46        8.66 o
   7   1   4       43.07       40.04        3.37 o
   8   1   4      270.34      270.33        6.79 o
   9   1   4      123.46      110.01        6.58 o
  10   1   4      213.97      197.40       10.81 o
  11   1   4       -0.26        1.08        1.81 o
  12   1   4       10.87       10.86        4.73 o
  13   1   4        1.97        1.95        8.53 o
 -15   2   4       11.12        5.09        6.64 o
 -14   2   4       19.27       16.30        6.21 o
 -13   2   4      121.43      123.56        9.89 o
 -12   2   4       69.87       58.49        7.21 o
 -11   2   4      104.51       99.58        6.99 o
 -10   2   4       60.60       71.61        4.49 o
  -9   2   4        1.67        1.25        2.87 o
  -8   2   4     1140.38     1206.27       14.94 o
  -7   2   4      984.64     1042.73       13.01 o
  -6   2   4      551.35      616.48        7.66 o
  -5   2   4       -1.49        0.14        2.88 o
  -4   2   4      100.19       67.30        3.42 o
  -3   2   4     2811.53     2817.88       20.59 o
  -2   2   4     6250.45     6136.95       40.40 o
  -1   2   4       78.41       61.68        2.90 o
   0   2   4     1630.53     1707.36       13.49 o
   1   2   4      533.38      515.13        6.79 o
   2   2   4       16.86       17.35        1.90 o
   3   2   4      553.20      552.91        7.64 o
   4   2   4       10.07       11.31        2.03 o
   5   2   4        2.83        1.56        3.29 o
   6   2   4      114.45      111.43        5.20 o
   7   2   4      483.55      536.91        8.69 o
   8   2   4      114.02      124.04        6.54 o
   9   2   4      671.49      650.90       12.96 o
  10   2   4      206.65      195.43        8.74 o
  11   2   4       31.55       20.16        5.05 o
  12   2   4        2.77        0.04        8.54 o
  13   2   4        3.72       19.51        6.68 o
 -15   3   4       14.92        6.78        5.09 o
 -14   3   4       76.90       72.67        8.38 o
 -13   3   4       -1.73        0.06        5.83 o
 -12   3   4        5.73        1.87        3.13 o
 -11   3   4       35.78       40.32        4.51 o
 -10   3   4     1340.57     1420.91       21.41 o
  -9   3   4     1590.42     1743.47       22.84 o
  -8   3   4       20.66       21.26        3.66 o
  -7   3   4       -1.89        3.42        3.70 o
  -6   3   4      102.95       94.25        4.71 o
  -5   3   4        3.85        0.14        1.85 o
  -4   3   4      126.72      119.99        3.96 o
  -3   3   4     1009.78      896.81       10.37 o
  -2   3   4      718.26      617.93        8.32 o
  -1   3   4       13.01       12.31        1.83 o
   0   3   4     1750.04     1727.42       15.02 o
   1   3   4      146.21      139.56        4.14 o
   2   3   4      204.09      197.35        4.83 o
   3   3   4      486.80      500.43        7.43 o
   4   3   4     1393.49     1376.16       14.36 o
   5   3   4       67.51       66.00        3.80 o
   6   3   4        5.22        3.99        2.27 o
   7   3   4       62.71       48.60        5.39 o
   8   3   4       14.58       13.15        3.40 o
   9   3   4       95.84       97.01        6.87 o
  10   3   4        8.30        2.74        2.98 o
  11   3   4        4.32        3.20        3.07 o
  12   3   4        9.91       22.52        5.87 o
 -14   4   4        0.35        0.86        3.21 o
 -13   4   4       34.20       32.23        5.72 o
 -12   4   4      123.89      108.95        8.19 o
 -11   4   4        6.56        5.91        3.52 o
 -10   4   4       84.24       89.91        6.69 o
  -9   4   4       91.02      100.63        6.67 o
  -8   4   4       65.86       53.64        5.76 o
  -7   4   4      339.32      347.60        9.75 o
  -6   4   4      253.82      275.52        8.17 o
  -5   4   4      114.77      111.97        5.00 o
  -4   4   4       15.45       10.45        2.05 o
  -3   4   4     2794.67     2535.78       22.18 o
  -2   4   4       43.97       40.10        3.04 o
  -1   4   4      407.52      357.14        6.63 o
   0   4   4       -0.16        0.28        0.77 o
   1   4   4       11.81       18.76        2.01 o
   2   4   4      109.69      110.82        4.27 o
   3   4   4        4.58       10.34        2.07 o
   4   4   4       55.01       59.84        3.74 o
   5   4   4       13.42       10.69        2.67 o
   6   4   4       10.28        5.24        4.38 o
   7   4   4      544.05      560.46       13.08 o
   8   4   4       -1.15        0.07        4.43 o
   9   4   4       17.00       17.96        3.49 o
  10   4   4      197.69      194.70        9.57 o
  11   4   4       24.92       25.42        4.20 o
  12   4   4       15.02        8.28        5.48 o
 -14   5   4        9.86        1.32        7.15 o
 -13   5   4       33.48       33.36        5.09 o
 -12   5   4        4.70        6.26        3.21 o
 -11   5   4       27.51       24.07        4.51 o
 -10   5   4      162.70      188.40        9.31 o
  -9   5   4      362.43      408.25       11.24 o
  -8   5   4      215.16      214.94        8.55 o
  -7   5   4       59.04       62.80        5.43 o
  -6   5   4       21.62       13.20        3.80 o
  -5   5   4        2.83        4.76        6.96 o
  -4   5   4      216.77      182.66        6.24 o
  -3   5   4       14.84       18.98        2.14 o
  -2   5   4        6.61        3.80        1.81 o
  -1   5   4       15.47       10.20        2.20 o
   0   5   4       13.49       11.17        2.13 o
   1   5   4      933.76      931.16       11.47 o
   2   5   4       21.05       19.12        2.49 o
   3   5   4       41.81       33.74        3.77 o
   4   5   4       12.43       19.16        2.76 o
   5   5   4        3.84        0.27        3.38 o
   6   5   4      121.51      110.82        7.75 o
   7   5   4        1.64        1.24        5.04 o
   8   5   4      334.61      322.98       11.20 o
   9   5   4       56.43       60.39        5.72 o
  10   5   4       38.12       57.04        5.21 o
  11   5   4       66.61       53.00        8.15 o
  12   5   4       -4.06        0.88       13.41 o
 -13   6   4      159.73      149.42       10.34 o
 -12   6   4      118.16      126.52        8.83 o
 -11   6   4       11.85       16.57        3.90 o
 -10   6   4        0.83        0.42        1.68 o
  -9   6   4       52.90       42.96        5.93 o
  -8   6   4      405.05      419.50       12.01 o
  -7   6   4       24.16       29.79        4.18 o
  -6   6   4       12.59       19.79        3.93 o
  -5   6   4        3.23        2.52        5.89 o
  -4   6   4      150.80      131.58        6.50 o
  -3   6   4      308.82      350.16        7.73 o
  -2   6   4       33.80       27.52        3.42 o
  -1   6   4       54.55       49.68        3.63 o
   0   6   4      432.65      452.20        8.01 o
   1   6   4      142.72      129.47        6.25 o
   2   6   4        4.42        2.84        2.82 o
   3   6   4       34.60       32.13        3.70 o
   4   6   4       27.24       21.51        4.17 o
   5   6   4      315.43      330.98       10.28 o
   6   6   4       18.97       17.55        4.10 o
   7   6   4       35.99       31.25        4.96 o
   8   6   4        2.88        0.30        6.54 o
   9   6   4       48.26       48.37        5.66 o
  10   6   4       48.53       63.23        5.70 o
  11   6   4       27.68       27.14        6.21 o
 -12   7   4        1.13        3.01        4.30 o
 -11   7   4       39.59       45.82        5.65 o
 -10   7   4       17.67       23.43        4.22 o
  -9   7   4       -3.00        4.91        6.09 o
  -8   7   4        6.55       14.10        3.93 o
  -7   7   4       45.73       51.38        5.48 o
  -6   7   4       14.64       14.96        3.85 o
  -5   7   4      414.72      488.03       11.55 o
  -4   7   4       31.41       24.80        4.32 o
  -3   7   4        1.27        1.23        2.29 o
  -2   7   4      202.51      201.90        6.75 o
  -1   7   4        1.22        0.23        2.50 o
   0   7   4      103.53       86.39        6.53 o
   1   7   4     1559.51     1571.91       19.69 o
   2   7   4        6.09        3.20        2.29 o
   3   7   4      733.72      772.87       15.31 o
   4   7   4       74.56       67.57        6.29 o
   5   7   4       -5.49        0.64        3.06 o
   6   7   4        1.94        8.20        5.35 o
   7   7   4      204.02      193.11       10.59 o
   8   7   4        2.82        0.00        9.22 o
   9   7   4       11.19        7.43        3.50 o
  10   7   4       45.66       33.97        6.84 o
 -11   8   4       10.69        9.69        6.71 o
 -10   8   4       56.81       59.62        6.69 o
  -9   8   4       20.49       24.83        4.65 o
  -8   8   4        1.24        0.37        3.81 o
  -7   8   4       14.84       13.90        5.11 o
  -6   8   4       90.49       90.29        7.29 o
  -5   8   4       32.83       36.38        4.86 o
  -4   8   4        8.02        3.88        3.27 o
  -3   8   4       33.57       28.76        5.43 o
  -2   8   4       17.69       16.18        4.51 o
  -1   8   4      401.47      419.17       11.30 o
   0   8   4        8.27       11.21        3.40 o
   1   8   4       13.56       16.73        3.53 o
   2   8   4       -1.49        2.39        4.07 o
   3   8   4       90.88       86.47        7.02 o
   4   8   4        3.07       10.97        7.55 o
   5   8   4      231.41      246.10       10.54 o
   6   8   4       -0.15        1.50        1.78 o
   7   8   4      155.51      144.58       10.15 o
   8   8   4        7.17        2.33        3.68 o
   9   8   4       16.35       26.07        8.98 o
 -10   9   4        3.72        1.50       11.23 o
  -9   9   4      314.28      304.69       14.48 o
  -8   9   4       51.91       58.24        6.41 o
  -7   9   4       68.03       75.59        7.03 o
  -6   9   4       29.01       30.54        4.94 o
  -5   9   4       11.84        5.46        5.79 o
  -4   9   4       52.94       58.36        6.96 o
  -3   9   4       64.38       54.15        7.44 o
  -2   9   4       44.97       40.06        6.40 o
  -1   9   4       74.98       77.92        6.40 o
   0   9   4       -1.02        0.36        3.81 o
   1   9   4       15.25       11.66        4.62 o
   2   9   4        3.45        0.07       10.30 o
   3   9   4        5.80        8.48        4.14 o
   4   9   4       52.62       46.21        7.21 o
   5   9   4        4.80        2.17        4.22 o
   6   9   4        4.36        0.59        5.17 o
   7   9   4       16.35        4.08        4.68 o
  -7  10   4       96.96       78.57        9.75 o
  -6  10   4       30.62       29.77        6.09 o
  -5  10   4      292.69      252.59       14.50 o
  -4  10   4        8.52        6.20        4.69 o
  -3  10   4      174.15      163.66       12.44 o
  -2  10   4      231.78      212.32       14.13 o
  -1  10   4      248.34      199.36       13.70 o
   0  10   4      251.30      217.58       12.98 o
   1  10   4        2.65        6.53        7.58 o
   2  10   4       31.64       36.68        5.96 o
   3  10   4       29.02       25.68        5.83 o
   4  10   4        3.69        3.65        5.16 o
   5  10   4        4.90        0.97        4.72 o
  -4  11   4       57.84       30.71       13.96 o
  -3  11   4        7.00        1.61        7.16 o
  -2  11   4       24.00       16.71        6.06 o
  -1  11   4       -0.87        2.26        3.57 o
   0  11   4        0.66        1.51        3.73 o
   1  11   4       62.34       49.76       10.68 o
   2  11   4       15.64       17.93        8.07 o
 -15   0   5       -6.61        0.94        7.07 o
 -13   0   5      152.58      143.81       12.67 o
 -11   0   5      200.08      210.17       15.18 o
  -9   0   5      194.25      235.06        7.70 o
  -7   0   5      663.56      616.54       12.55 o
  -5   0   5      300.26      260.99        7.50 o
  -3   0   5       18.03       11.01        2.87 o
  -1   0   5     2731.87     2681.03       35.44 o
   1   0   5      254.86      273.08        6.30 o
   3   0   5      105.71       65.34        5.31 o
   5   0   5      135.54      113.41        8.19 o
   7   0   5       65.08       68.67        5.81 o
   9   0   5      114.54      137.02       10.26 o
  11   0   5        6.01        0.72        5.60 o
 -15   1   5       14.02       17.35        6.53 o
 -14   1   5       79.51       82.86        8.88 o
 -13   1   5       73.92       69.41        7.83 o
 -12   1   5       -0.72        2.14        1.60 o
 -11   1   5      127.13      139.62        7.67 o
 -10   1   5        7.42       13.73        2.17 o
  -9   1   5       13.26        6.01        2.58 o
  -8   1   5       49.90       50.34        3.28 o
  -7   1   5      217.59      201.53        5.09 o
  -6   1   5       30.79       12.62        2.44 o
  -5   1   5     1863.32     1793.47       15.76 o
  -4   1   5      103.82       79.77        3.45 o
  -3   1   5     1795.24     1843.23       14.44 o
  -2   1   5      948.40     1029.88        9.01 o
  -1   1   5      165.84      160.80        3.58 o
   0   1   5     1636.45     1668.81       13.30 o
   1   1   5     1036.49     1017.08       10.69 o
   2   1   5      228.81      216.15        4.62 o
   3   1   5      324.16      321.37        5.74 o
   4   1   5      370.62      389.21        7.16 o
   5   1   5        9.22        9.17        2.06 o
   6   1   5       94.75       96.73        4.44 o
   7   1   5      170.84      161.67        5.65 o
   8   1   5      236.98      235.56        7.29 o
   9   1   5       -0.45        1.50        1.66 o
  10   1   5       11.08        3.44        3.10 o
  11   1   5       13.08       10.04        3.94 o
  12   1   5       25.64       33.25       10.16 o
 -15   2   5       10.58       12.15        4.69 o
 -14   2   5       90.10      106.55        9.04 o
 -13   2   5      101.44      111.13        8.93 o
 -12   2   5      150.18      148.86       10.27 o
 -11   2   5      254.78      270.06        8.89 o
 -10   2   5      121.74      107.96        6.18 o
  -9   2   5       29.28       37.04        3.31 o
  -8   2   5      158.57      167.70        5.94 o
  -7   2   5       13.50       12.52        2.14 o
  -6   2   5      151.87      167.51        4.27 o
  -5   2   5      220.92      194.07        4.85 o
  -4   2   5      907.32      892.61        9.65 o
  -3   2   5     1655.55     1532.59       14.10 o
  -2   2   5      875.29      912.92        9.04 o
  -1   2   5     1396.50     1399.94       12.32 o
   0   2   5       86.78       89.31        3.52 o
   1   2   5        8.00        9.81        1.77 o
   2   2   5      201.57      194.12        4.68 o
   3   2   5       84.33       81.76        3.63 o
   4   2   5      271.54      281.72        5.88 o
   5   2   5      102.60      100.03        4.58 o
   6   2   5      225.66      213.69        5.86 o
   7   2   5       49.17       57.57        3.53 o
   8   2   5        5.50       16.36        2.07 o
   9   2   5      117.36      108.83        7.55 o
  10   2   5       16.35       17.05        3.26 o
  11   2   5       11.91       17.02        3.88 o
  12   2   5        6.77        1.93        7.79 o
 -15   3   5        7.38        3.86        4.01 o
 -14   3   5       10.42       11.08        4.42 o
 -13   3   5        8.32        4.09        3.99 o
 -12   3   5        2.28        2.20        4.28 o
 -11   3   5       21.06       16.97        3.77 o
 -10   3   5       86.96       80.63        6.48 o
  -9   3   5      107.63      125.41        6.93 o
  -8   3   5       -2.24        0.20        3.04 o
  -7   3   5      171.72      183.65        5.76 o
  -6   3   5      287.73      247.67        5.75 o
  -5   3   5       21.31       17.88        2.21 o
  -4   3   5     1231.97     1261.15       12.27 o
  -3   3   5     1437.72     1383.83       13.39 o
  -2   3   5      989.38      948.85       10.47 o
  -1   3   5      966.88      857.74       10.33 o
   0   3   5      667.83      718.82        8.40 o
   1   3   5      125.32      102.18        4.19 o
   2   3   5       65.51       61.89        3.41 o
   3   3   5        6.34        2.37        1.95 o
   4   3   5      253.64      232.17        5.95 o
   5   3   5      465.27      475.73        8.26 o
   6   3   5      305.03      324.77        6.96 o
   7   3   5      111.78      120.75        6.90 o
   8   3   5       28.69       32.22        4.08 o
   9   3   5       49.97       45.12        5.01 o
  10   3   5        3.58        7.36        4.86 o
  11   3   5       22.76       27.83        4.87 o
  12   3   5       14.66       13.46        8.77 o
 -14   4   5       -1.29        4.28        6.30 o
 -13   4   5      129.50      140.49       10.12 o
 -12   4   5       17.49       19.91        4.10 o
 -11   4   5        3.53        2.17        5.21 o
 -10   4   5       93.78       98.02        7.13 o
  -9   4   5      320.92      329.43       10.14 o
  -8   4   5       75.14       78.88        6.06 o
  -7   4   5     1831.84     2031.71       24.04 o
  -6   4   5      527.92      560.90       11.49 o
  -5   4   5        1.09        0.72        2.37 o
  -4   4   5      928.77      849.21       10.85 o
  -3   4   5        4.76        0.01        2.08 o
  -2   4   5        5.71       12.32        2.11 o
  -1   4   5     1159.22     1130.09       12.32 o
   0   4   5      113.24      113.03        4.31 o
   1   4   5      449.02      441.60        7.41 o
   2   4   5       37.49       27.22        2.88 o
   3   4   5      717.67      674.31       10.08 o
   4   4   5      389.86      381.67        7.54 o
   5   4   5       58.33       52.98        4.41 o
   6   4   5       25.71       27.89        4.39 o
   7   4   5      108.51      101.98        7.34 o
   8   4   5      223.37      237.76        9.67 o
   9   4   5      276.16      279.04       10.02 o
  10   4   5       32.89       32.49        4.41 o
  11   4   5       31.78       30.79        5.14 o
 -14   5   5       38.76       38.53        5.95 o
 -13   5   5        3.85        4.51        5.21 o
 -12   5   5       10.03        2.02        3.37 o
 -11   5   5        4.24        4.03        2.54 o
 -10   5   5       82.62       87.60        6.85 o
  -9   5   5       33.95       34.67        4.76 o
  -8   5   5       32.49       29.44        4.50 o
  -7   5   5        7.29        8.38        3.07 o
  -6   5   5      843.15      826.35       15.50 o
  -5   5   5       16.82       16.58        2.81 o
  -4   5   5        5.67        2.06        2.91 o
  -3   5   5      311.92      322.94        7.21 o
  -2   5   5      138.25      128.57        4.70 o
  -1   5   5      291.00      270.24        6.31 o
   0   5   5      234.79      232.34        5.82 o
   1   5   5       24.10       22.17        2.69 o
   2   5   5      292.23      300.24        6.62 o
   3   5   5      218.51      204.48        7.45 o
   4   5   5       85.35       85.64        5.29 o
   5   5   5       22.62       20.42        4.03 o
   6   5   5      534.08      547.74       13.25 o
   7   5   5      428.09      425.06       12.27 o
   8   5   5      253.39      227.77       10.26 o
   9   5   5      162.39      164.23        9.09 o
  10   5   5        3.20        1.30        6.70 o
  11   5   5       33.49       32.76        5.96 o
 -13   6   5       51.15       51.80        5.84 o
 -12   6   5       52.74       49.83        6.19 o
 -11   6   5       49.08       61.14        6.13 o
 -10   6   5        3.26       15.59        6.95 o
  -9   6   5       -2.35        0.19        5.33 o
  -8   6   5       67.07       75.21        6.39 o
  -7   6   5       85.68      101.00        6.71 o
  -6   6   5      470.20      533.67       12.05 o
  -5   6   5      892.63      924.64       16.32 o
  -4   6   5      188.01      201.90        6.34 o
  -3   6   5      144.36      157.10        6.15 o
  -2   6   5       34.30       23.14        3.01 o
  -1   6   5        6.16        7.37        2.00 o
   0   6   5      297.20      298.23        6.78 o
   1   6   5      109.16      106.94        5.74 o
   2   6   5      328.36      354.28        8.39 o
   3   6   5     1248.69     1317.55       17.28 o
   4   6   5       30.57       33.95        4.43 o
   5   6   5       -0.72        2.37        1.96 o
   6   6   5       48.05       40.28        5.34 o
   7   6   5       15.41       23.87        3.93 o
   8   6   5      205.96      222.44       10.20 o
   9   6   5       15.33       14.63        3.87 o
  10   6   5        3.40        1.15        7.08 o
 -12   7   5       12.82       17.63        3.67 o
 -11   7   5       74.58       85.00        7.46 o
 -10   7   5        4.46        0.94        3.46 o
  -9   7   5       10.18        7.49        3.92 o
  -8   7   5       11.40       15.22        3.70 o
  -7   7   5       -0.44        2.92        1.96 o
  -6   7   5      218.30      254.11        9.26 o
  -5   7   5        8.30        3.32        4.12 o
  -4   7   5       41.79       37.73        4.82 o
  -3   7   5       38.20       30.53        4.32 o
  -2   7   5     1746.28     1876.80       21.13 o
  -1   7   5     1546.28     1615.37       22.21 o
   0   7   5      367.22      384.16        9.04 o
   1   7   5       31.71       26.11        3.67 o
   2   7   5       43.60       43.05        4.16 o
   3   7   5      432.91      436.54       11.96 o
   4   7   5      672.45      711.00       15.32 o
   5   7   5       72.01       74.79        6.46 o
   6   7   5        0.12        1.07        2.07 o
   7   7   5      124.25      125.89        8.76 o
   8   7   5        2.65        0.10        5.46 o
   9   7   5       -2.65        0.58        8.10 o
 -11   8   5       32.17       28.09        5.28 o
 -10   8   5        1.03        2.36        3.39 o
  -9   8   5       31.70       23.34        5.06 o
  -8   8   5        0.60        0.71        1.86 o
  -7   8   5        9.01        6.60        4.19 o
  -6   8   5      205.02      201.08       10.13 o
  -5   8   5       34.82       35.62        4.79 o
  -4   8   5        9.99        6.84        3.47 o
  -3   8   5        0.00        5.55        2.12 o
  -2   8   5       64.43       53.65        5.84 o
  -1   8   5      173.58      164.44        8.71 o
   0   8   5       24.68       29.26        4.15 o
   1   8   5       63.75       50.97        5.69 o
   2   8   5        3.18        0.33        5.95 o
   3   8   5       21.25       11.48        3.98 o
   4   8   5       55.55       63.04        5.84 o
   5   8   5       21.11       25.29        4.27 o
   6   8   5        3.00        0.09        5.81 o
   7   8   5       13.35        5.20        4.02 o
   8   8   5       22.70       28.66        4.98 o
 -10   9   5      141.58      132.39       22.59 o
  -9   9   5       27.94       24.10        4.95 o
  -8   9   5       20.91       21.60        4.69 o
  -7   9   5       -1.77        0.87        3.78 o
  -6   9   5      241.44      263.21       11.01 o
  -5   9   5        4.76       17.84        5.17 o
  -4   9   5        9.46       15.58        4.74 o
  -3   9   5       10.74       12.32        4.17 o
  -2   9   5        3.42        0.00        8.73 o
  -1   9   5      104.88       90.12        7.60 o
   0   9   5       72.53       71.04        6.31 o
   1   9   5       46.16       40.74        6.39 o
   2   9   5       46.43       46.65        6.55 o
   3   9   5       81.49       91.55        8.54 o
   4   9   5       12.73       17.81        4.42 o
   5   9   5        2.33        0.37        5.73 o
   6   9   5        3.50        1.46        8.18 o
   7   9   5       21.14        7.07        6.28 o
  -7  10   5      105.62       86.59       10.01 o
  -6  10   5       38.06       24.58        6.37 o
  -5  10   5        6.97        0.39        5.72 o
  -4  10   5      146.59      132.73       11.41 o
  -3  10   5       82.87       78.69        8.76 o
  -2  10   5        5.91        2.23        4.54 o
  -1  10   5        0.72        2.18        2.33 o
   0  10   5        5.41       12.83        5.64 o
   1  10   5       13.90       14.65        4.93 o
   2  10   5        8.14        8.55        4.50 o
   3  10   5       18.15       12.05        5.30 o
   4  10   5        5.66        0.87        4.25 o
   5  10   5       27.27       42.53       15.15 o
  -4  11   5       13.71        5.51       10.01 o
  -3  11   5       51.00       46.60       10.21 o
  -2  11   5       -4.46        0.50        4.99 o
  -1  11   5        6.41       13.99        9.42 o
   0  11   5       37.11       52.91       10.05 o
   1  11   5       18.33       27.65        9.95 o
 -14   0   6        8.34       11.47        7.00 o
 -12   0   6      157.74      184.28       12.49 o
 -10   0   6       -1.14        0.00        5.26 o
  -8   0   6      631.53      546.30       12.94 o
  -6   0   6      507.70      417.49       10.64 o
  -4   0   6     3308.83     3096.54       34.09 o
  -2   0   6       34.64       35.86        3.17 o
   0   0   6      207.95      179.65        8.53 o
   2   0   6    13721.05    13310.76      120.83 o
   4   0   6      200.88      171.67        7.33 o
   6   0   6        1.26        0.03        5.32 o
   8   0   6       28.79       29.02        4.39 o
  10   0   6       82.16       56.03       14.38 o
  12   0   6       46.69       47.08       14.38 o
 -15   1   6       11.96        5.16        5.36 o
 -14   1   6      201.70      197.45       12.52 o
 -13   1   6        8.55        2.40        3.89 o
 -12   1   6        8.03       10.93        2.96 o
 -11   1   6       55.05       73.70        5.16 o
 -10   1   6      239.36      243.64        7.14 o
  -9   1   6       66.46       55.69        4.42 o
  -8   1   6      203.06      207.46        5.32 o
  -7   1   6       69.19       69.48        3.53 o
  -6   1   6      330.35      334.54        6.07 o
  -5   1   6        8.79        8.90        2.00 o
  -4   1   6     2650.26     2497.57       20.38 o
  -3   1   6        0.71        0.00        0.87 o
  -2   1   6       25.34       19.18        2.03 o
  -1   1   6      922.06     1027.47        9.17 o
   0   1   6       55.71       61.53        2.58 o
   1   1   6      245.15      254.71        4.73 o
   2   1   6      333.74      311.57        5.87 o
   3   1   6      498.98      512.12        7.57 o
   4   1   6      169.60      196.40        4.76 o
   5   1   6     1284.68     1267.80       14.42 o
   6   1   6       42.06       54.20        3.49 o
   7   1   6        1.79        6.67        3.16 o
   8   1   6       53.78       45.26        4.47 o
   9   1   6      247.30      213.92        8.10 o
  10   1   6       81.06       69.16       15.22 o
  11   1   6        8.78        1.10        8.02 o
  12   1   6      -12.55        0.03        7.78 o
 -15   2   6        1.15        6.50        4.85 o
 -14   2   6        5.43        3.99        4.14 o
 -13   2   6       -2.08        0.01        4.43 o
 -12   2   6      106.00      104.98        8.78 o
 -11   2   6       50.64       53.22        5.03 o
 -10   2   6      120.50      117.14        6.19 o
  -9   2   6       72.65       67.71        4.70 o
  -8   2   6     1563.27     1620.98       18.31 o
  -7   2   6      313.00      340.90        6.26 o
  -6   2   6        3.07        2.33        2.67 o
  -5   2   6     1339.77     1287.70       13.11 o
  -4   2   6      288.10      327.03        5.47 o
  -3   2   6       24.48       26.19        2.24 o
  -2   2   6      234.63      257.57        5.05 o
  -1   2   6      324.14      297.86        5.89 o
   0   2   6      153.51      138.66        4.18 o
   1   2   6      299.42      322.15        5.62 o
   2   2   6     2814.95     2796.89       22.54 o
   3   2   6       30.37       16.87        2.47 o
   4   2   6      251.53      259.14        5.84 o
   5   2   6      327.52      333.27        6.91 o
   6   2   6       49.91       49.72        3.53 o
   7   2   6        4.54        5.70        1.96 o
   8   2   6        6.06        2.76        2.03 o
   9   2   6       47.33       48.61        5.49 o
  10   2   6      234.54      190.69       11.49 o
  11   2   6      191.92      142.72       23.50 o
  12   2   6      207.90      211.37       25.51 o
 -15   3   6        9.63        3.04        4.66 o
 -14   3   6       79.59       98.09        8.29 o
 -13   3   6      121.42      120.47        9.81 o
 -12   3   6       14.02        9.87        3.04 o
 -11   3   6       55.00       72.81        5.46 o
 -10   3   6        1.21        4.74        3.35 o
  -9   3   6      548.56      555.98       12.54 o
  -8   3   6      796.13      795.81       12.58 o
  -7   3   6      629.03      593.67       10.55 o
  -6   3   6       49.08       47.32        3.20 o
  -5   3   6     3085.74     3018.02       24.40 o
  -4   3   6      703.39      673.01        9.03 o
  -3   3   6     1217.91     1251.48       12.34 o
  -2   3   6      833.11      794.41        9.71 o
  -1   3   6       75.06       63.51        3.80 o
   0   3   6      254.62      251.75        5.46 o
   1   3   6      318.37      340.72        6.14 o
   2   3   6       64.76       48.22        3.53 o
   3   3   6      341.66      347.04        6.75 o
   4   3   6       32.62       23.07        2.92 o
   5   3   6      682.77      720.75       10.36 o
   6   3   6      270.66      290.45        6.69 o
   7   3   6       13.59       14.70        3.07 o
   8   3   6        8.03        9.42        2.92 o
   9   3   6       20.62       15.27        4.76 o
  10   3   6       12.62        7.67        5.16 o
  11   3   6       71.27       54.65       15.12 o
 -14   4   6       28.28       30.48        4.99 o
 -13   4   6        8.57        0.30        3.71 o
 -12   4   6       51.05       52.44        5.44 o
 -11   4   6      200.15      210.75        9.83 o
 -10   4   6        5.78        2.24        4.14 o
  -9   4   6       90.39      106.64        6.71 o
  -8   4   6      579.30      544.24       13.02 o
  -7   4   6       60.99       64.47        5.23 o
  -6   4   6      564.94      563.07       10.03 o
  -5   4   6       14.11       12.33        2.57 o
  -4   4   6      126.54      124.67        4.53 o
  -3   4   6      658.72      588.40        9.06 o
  -2   4   6      278.65      285.50        5.89 o
  -1   4   6      654.33      668.74        9.07 o
   0   4   6       31.41       34.54        2.76 o
   1   4   6        3.04        3.52        4.32 o
   2   4   6      481.97      485.28        8.20 o
   3   4   6     1118.49     1148.85       13.38 o
   4   4   6      131.83      117.74        5.14 o
   5   4   6      354.20      348.64        8.56 o
   6   4   6      110.57      115.98        7.05 o
   7   4   6        0.96        0.97        1.31 o
   8   4   6       -1.86        0.24        4.45 o
   9   4   6       -5.98        0.01        2.90 o
  10   4   6       21.76       16.30        6.38 o
  11   4   6        4.91        3.15        6.31 o
 -14   5   6        9.64       10.39        5.24 o
 -13   5   6       12.61        8.45        3.75 o
 -12   5   6        1.21        2.49        3.11 o
 -11   5   6       93.97       80.12        7.40 o
 -10   5   6       19.90       18.85        4.05 o
  -9   5   6      117.63      131.03        7.83 o
  -8   5   6        2.04        0.08        4.82 o
  -7   5   6        0.70        3.36        1.57 o
  -6   5   6      419.13      480.29       10.78 o
  -5   5   6      516.28      522.51       11.66 o
  -4   5   6       65.44       54.69        3.83 o
  -3   5   6       -0.69        0.00        0.97 o
  -2   5   6      266.34      263.13        6.08 o
  -1   5   6       51.86       48.82        3.91 o
   0   5   6       17.30       12.09        2.40 o
   1   5   6       51.54       50.95        3.58 o
   2   5   6       92.01       83.11        5.20 o
   3   5   6       19.76       24.89        3.05 o
   4   5   6        0.20        2.78        1.23 o
   5   5   6      225.79      223.74        9.79 o
   6   5   6        8.48        2.22        3.41 o
   7   5   6       26.67       26.78        4.22 o
   8   5   6       87.31       68.40        6.82 o
   9   5   6       40.37       37.05        5.36 o
  10   5   6        6.07        0.03        6.24 o
  11   5   6       -2.94        1.46       36.27 o
 -13   6   6        7.93        0.45        3.76 o
 -12   6   6       11.68       14.79        3.84 o
 -11   6   6       58.90       65.22        6.46 o
 -10   6   6       32.73       34.97        5.03 o
  -9   6   6        6.14       10.70        3.51 o
  -8   6   6       32.07       41.06        4.83 o
  -7   6   6       50.71       54.29        5.34 o
  -6   6   6       56.03       68.31        5.50 o
  -5   6   6      530.76      610.63       12.45 o
  -4   6   6       54.07       48.89        4.37 o
  -3   6   6       97.98      103.06        5.50 o
  -2   6   6      174.06      184.32        5.57 o
  -1   6   6       48.82       47.72        4.01 o
   0   6   6        5.85        5.69        2.52 o
   1   6   6     1611.23     1695.30       19.68 o
   2   6   6      401.95      392.66        9.35 o
   3   6   6       54.67       48.17        4.54 o
   4   6   6       47.37       39.33        5.09 o
   5   6   6        5.71        9.92        3.13 o
   6   6   6       46.62       46.92        5.43 o
   7   6   6       14.53       13.03        3.83 o
   8   6   6       37.86       40.49        5.05 o
   9   6   6        9.60        0.95        5.38 o
  10   6   6       36.50       25.58       14.38 o
 -12   7   6       11.07        5.77        4.02 o
 -11   7   6       72.56       76.08        7.39 o
 -10   7   6       -3.31        0.28        6.61 o
  -9   7   6        5.59        8.32        3.72 o
  -8   7   6        9.73       20.76        3.66 o
  -7   7   6       12.99       14.60        3.80 o
  -6   7   6        1.87        0.32        4.09 o
  -5   7   6      632.20      642.55       14.42 o
  -4   7   6       37.91       51.97        4.84 o
  -3   7   6       22.00       24.16        3.10 o
  -2   7   6       15.67       16.60        3.01 o
  -1   7   6      428.96      483.11       11.17 o
   0   7   6      131.84      130.88        6.65 o
   1   7   6      186.16      170.92        7.35 o
   2   7   6      146.74      154.52        7.32 o
   3   7   6       -3.54        0.00        6.13 o
   4   7   6       49.40       51.93        5.43 o
   5   7   6        4.27        6.91        3.72 o
   6   7   6        4.19        0.30        3.37 o
   7   7   6        3.94        2.92        3.98 o
   8   7   6       56.77       40.04        7.03 o
   9   7   6       10.05        1.19       10.27 o
 -11   8   6       11.34       19.80        4.24 o
 -10   8   6        0.46        0.06        1.97 o
  -9   8   6       61.58       69.82        6.69 o
  -8   8   6       -2.59        1.04        5.95 o
  -7   8   6       80.62       81.78        7.22 o
  -6   8   6       23.20       21.45        4.33 o
  -5   8   6        5.83        3.80        3.98 o
  -4   8   6        4.09       11.35        3.53 o
  -3   8   6       10.72       10.13        4.17 o
  -2   8   6        3.26        3.11        5.62 o
  -1   8   6        4.21        3.38        3.13 o
   0   8   6       18.96       13.37        3.73 o
   1   8   6       65.60       70.85        5.89 o
   2   8   6        2.64        0.56        5.56 o
   3   8   6      109.31      104.41        7.80 o
   4   8   6       18.96       20.43        4.02 o
   5   8   6       -1.15        2.23        4.39 o
   6   8   6       22.63       13.27        4.30 o
   7   8   6       24.88       27.47        5.00 o
   8   8   6       19.30       19.46       12.78 o
 -10   9   6      136.54      105.46       22.86 o
  -9   9   6       17.41       25.96        4.50 o
  -8   9   6       23.63       14.49        4.68 o
  -7   9   6        2.82        2.90        5.77 o
  -6   9   6       10.37       11.41        3.92 o
  -5   9   6       70.76       65.02        8.15 o
  -4   9   6       49.32       56.83        7.07 o
  -3   9   6       10.43        5.98        4.08 o
  -2   9   6        2.85        1.12        7.42 o
  -1   9   6        6.30        0.59        3.20 o
   0   9   6       11.46        8.56        3.67 o
   1   9   6       24.30       16.94        5.17 o
   2   9   6       22.32       22.71        6.24 o
   3   9   6       33.31       26.25        5.91 o
   4   9   6       13.22        6.38        4.50 o
   5   9   6      180.53      155.92       10.88 o
   6   9   6       14.32        1.56        7.60 o
  -7  10   6        8.01        6.55        3.75 o
  -6  10   6        4.82        0.07        4.97 o
  -5  10   6        9.11        2.80        4.72 o
  -4  10   6        6.36        4.13        5.48 o
  -3  10   6        8.22        6.66        4.57 o
  -2  10   6       55.98       49.42        7.33 o
  -1  10   6       -4.18        0.25        3.31 o
   0  10   6       13.83       11.54        5.27 o
   1  10   6        3.14        0.01        8.46 o
   2  10   6       16.27        9.72        4.50 o
   3  10   6       46.95       47.18        7.09 o
   4  10   6       30.23       28.52        6.91 o
  -3  11   6       20.24       12.09       10.36 o
  -2  11   6       46.15       55.90       10.48 o
  -1  11   6        7.67        1.98        7.52 o
   0  11   6      -12.83        0.06        9.52 o
 -15   0   7       37.07       35.00       11.49 o
 -13   0   7      117.64      143.85       11.04 o
 -11   0   7        4.77        0.06        2.84 o
  -9   0   7       82.44       74.10        6.17 o
  -7   0   7        7.28        6.55        2.62 o
  -5   0   7     1862.05     1812.33       23.04 o
  -3   0   7       45.43       37.40        3.77 o
  -1   0   7      410.94      404.92       12.00 o
   1   0   7     5027.95     5010.19       49.18 o
   3   0   7        8.94        0.71        2.80 o
   5   0   7      104.60      118.20        7.44 o
   7   0   7        1.47        3.29        3.21 o
   9   0   7       11.98       12.23        7.07 o
 -15   1   7       20.06       12.01        5.67 o
 -14   1   7       16.29       17.94        5.47 o
 -13   1   7        3.42        7.27        6.74 o
 -12   1   7       -0.37        0.09        1.60 o
 -11   1   7       94.04       99.50        6.63 o
 -10   1   7       34.97       35.09        3.64 o
  -9   1   7      249.75      248.23        6.97 o
  -8   1   7      140.21      127.41        4.97 o
  -7   1   7       93.57       93.69        4.21 o
  -6   1   7      114.43       93.12        4.09 o
  -5   1   7      115.16      104.01        4.14 o
  -4   1   7        2.83       12.59        4.32 o
  -3   1   7       -0.60        1.04        1.15 o
  -2   1   7       36.62       32.37        2.45 o
  -1   1   7      146.74      136.70        3.96 o
   0   1   7     3236.08     3047.67       23.92 o
   1   1   7      150.61      160.76        4.12 o
   2   1   7       41.25       28.88        2.71 o
   3   1   7      345.00      345.12        6.56 o
   4   1   7       30.17       27.74        2.79 o
   5   1   7      200.58      212.22        5.57 o
   6   1   7       96.53       87.05        4.83 o
   7   1   7       16.93       11.99        3.29 o
   8   1   7       61.62       66.21        6.51 o
   9   1   7        1.93        3.71        4.40 o
  10   1   7       35.96       29.54       10.61 o
  11   1   7        3.92        2.06        8.05 o
 -15   2   7      165.64      148.34       12.29 o
 -14   2   7      108.44      105.52        9.72 o
 -13   2   7       12.67        7.06        3.76 o
 -12   2   7        5.81        3.48        3.20 o
 -11   2   7       91.92       94.80        6.61 o
 -10   2   7       79.59       85.30        5.16 o
  -9   2   7        3.33        1.02        5.46 o
  -8   2   7       14.54        9.10        2.69 o
  -7   2   7      531.37      553.57        8.36 o
  -6   2   7      296.20      278.80        6.05 o
  -5   2   7       35.84       35.39        2.72 o
  -4   2   7       45.85       45.81        2.93 o
  -3   2   7      270.66      254.30        5.40 o
  -2   2   7     1223.30     1181.78       12.10 o
  -1   2   7       56.58       49.32        3.01 o
   0   2   7       30.24       39.64        2.60 o
   1   2   7       65.21       59.12        3.30 o
   2   2   7       26.37       13.74        2.51 o
   3   2   7       17.46       11.29        2.28 o
   4   2   7        6.08        8.60        1.97 o
   5   2   7        3.05        1.96        3.36 o
   6   2   7      304.56      303.71        7.09 o
   7   2   7      190.93      199.96        7.38 o
   8   2   7       43.30       31.17        5.49 o
   9   2   7       48.92       47.88        8.02 o
  10   2   7      119.78       80.13       18.66 o
  11   2   7      110.22       92.91       18.34 o
 -15   3   7      127.45      114.56       10.82 o
 -14   3   7        9.79       13.23        3.93 o
 -13   3   7        2.75        0.38        6.59 o
 -12   3   7      218.08      215.42        9.21 o
 -11   3   7       95.49       90.77        6.95 o
 -10   3   7      268.33      272.76        9.34 o
  -9   3   7      821.75      862.35       15.73 o
  -8   3   7        7.12        4.69        2.82 o
  -7   3   7        4.93        9.92        2.29 o
  -6   3   7      452.50      407.01        7.69 o
  -5   3   7        8.41        9.29        2.03 o
  -4   3   7     1494.12     1494.56       14.67 o
  -3   3   7      934.72      896.33       10.79 o
  -2   3   7      234.51      247.99        5.33 o
  -1   3   7      128.70      143.57        4.34 o
   0   3   7      107.16      118.05        4.30 o
   1   3   7      288.61      330.23        6.09 o
   2   3   7      106.44      101.24        4.68 o
   3   3   7       35.74       35.17        3.04 o
   4   3   7      752.95      758.95       10.88 o
   5   3   7      173.72      149.14        5.68 o
   6   3   7       80.59       71.98        5.06 o
   7   3   7       -1.80        0.77        3.33 o
   8   3   7        5.34       12.97        4.70 o
   9   3   7       20.18       16.18        5.83 o
  10   3   7       13.94       17.74        5.69 o
  11   3   7      141.01      124.09       21.39 o
 -14   4   7       45.41       64.83        6.42 o
 -13   4   7        7.65        0.06        3.53 o
 -12   4   7        9.52        8.33        3.57 o
 -11   4   7       31.90       21.64        4.56 o
 -10   4   7       24.68       22.63        4.20 o
  -9   4   7       23.71       21.65        4.09 o
  -8   4   7      917.81      952.63       16.70 o
  -7   4   7       74.30       71.98        5.77 o
  -6   4   7     1395.10     1378.09       17.12 o
  -5   4   7      832.51      798.66       10.86 o
  -4   4   7       45.59       42.40        3.48 o
  -3   4   7      741.07      663.20        9.96 o
  -2   4   7      142.58      137.80        4.72 o
  -1   4   7       12.41        6.96        2.32 o
   0   4   7        2.20        0.10        3.61 o
   1   4   7       29.44       26.78        2.87 o
   2   4   7      158.11      152.74        5.39 o
   3   4   7        3.18        0.97        3.92 o
   4   4   7      433.88      461.00        8.37 o
   5   4   7       11.83       18.93        2.65 o
   6   4   7        3.47        0.91        6.15 o
   7   4   7        5.21        0.83        3.59 o
   8   4   7       19.40       17.14        5.84 o
   9   4   7       35.80       31.13        8.06 o
  10   4   7       27.43       25.04        7.22 o
  11   4   7       18.78        4.31       13.03 o
 -14   5   7       86.22       95.58        8.52 o
 -13   5   7       30.06       23.65        4.68 o
 -12   5   7       75.23       75.38        6.86 o
 -11   5   7       51.54       53.96        5.81 o
 -10   5   7       61.48       70.32        6.12 o
  -9   5   7      308.63      328.90       10.45 o
  -8   5   7        5.66        8.46        4.62 o
  -7   5   7       37.58       40.99        4.62 o
  -6   5   7       38.81       32.06        4.71 o
  -5   5   7        6.68        4.71        3.21 o
  -4   5   7        9.42        3.19        2.61 o
  -3   5   7       69.91       79.01        3.94 o
  -2   5   7        6.53        5.57        2.61 o
  -1   5   7       37.61       41.83        3.15 o
   0   5   7        3.85        0.29        2.40 o
   1   5   7        7.32        5.34        2.06 o
   2   5   7       46.16       48.86        3.62 o
   3   5   7       32.18       29.66        3.66 o
   4   5   7      104.17      103.24        5.92 o
   5   5   7      223.96      237.36        8.68 o
   6   5   7        5.61        1.95        3.55 o
   7   5   7       21.28       21.39        4.40 o
   8   5   7        1.19        2.94        5.67 o
   9   5   7      129.42      135.50       13.85 o
  10   5   7       68.70       62.45       11.11 o
 -13   6   7      116.79      113.33        8.80 o
 -12   6   7       59.69       73.20        6.56 o
 -11   6   7        7.76        6.05        3.38 o
 -10   6   7       32.35       28.58        5.23 o
  -9   6   7        4.28        2.31        3.75 o
  -8   6   7        2.04        4.85        5.43 o
  -7   6   7       35.71       39.20        4.80 o
  -6   6   7      103.93       98.18        7.04 o
  -5   6   7       22.97       17.43        3.96 o
  -4   6   7       14.21       16.61        3.97 o
  -3   6   7       59.16       49.01        5.12 o
  -2   6   7        4.23        7.35        2.76 o
  -1   6   7       51.69       54.81        3.86 o
   0   6   7       98.62       79.18        5.06 o
   1   6   7       98.91       87.21        5.85 o
   2   6   7      137.45      142.49        7.54 o
   3   6   7        3.08        3.49        6.24 o
   4   6   7      187.16      184.23        8.99 o
   5   6   7       13.08       20.29        3.58 o
   6   6   7        0.89        1.23        1.86 o
   7   6   7       38.31       29.72        5.47 o
   8   6   7        3.55        9.16       11.63 o
   9   6   7       22.31       10.09        6.80 o
 -12   7   7       26.26       14.49        4.68 o
 -11   7   7       60.65       57.71        6.67 o
 -10   7   7       41.82       41.75        5.71 o
  -9   7   7       79.77       70.49        7.16 o
  -8   7   7       69.39       50.23        6.70 o
  -7   7   7       97.95      116.85        7.50 o
  -6   7   7        3.08        2.33        6.98 o
  -5   7   7       25.20       15.15        4.14 o
  -4   7   7      148.93      161.04        8.42 o
  -3   7   7      307.82      362.49        8.40 o
  -2   7   7        4.39        7.19        3.32 o
  -1   7   7        3.86        2.88        3.29 o
   0   7   7       13.03       13.50        2.94 o
   1   7   7      334.86      337.46        8.97 o
   2   7   7      187.05      181.93        7.55 o
   3   7   7      125.45      102.27        8.12 o
   4   7   7       61.52       60.30        5.82 o
   5   7   7       11.75       18.76        3.48 o
   6   7   7        9.72        3.78        4.00 o
   7   7   7        2.49        3.59        9.79 o
   8   7   7       -3.25        0.73        6.63 o
 -11   8   7        5.22        3.02        6.49 o
 -10   8   7       21.76       25.12        4.62 o
  -9   8   7      149.48      136.19        9.94 o
  -8   8   7       84.72       80.07        7.52 o
  -7   8   7       -2.88        0.57        5.03 o
  -6   8   7        1.44        0.87        4.91 o
  -5   8   7      155.44      136.52        9.19 o
  -4   8   7      131.70      128.69        8.32 o
  -3   8   7       67.35       79.22        7.28 o
  -2   8   7        3.88        0.28        3.91 o
  -1   8   7       47.23       35.94        5.20 o
   0   8   7        9.54        5.75        3.26 o
   1   8   7      165.06      155.11        9.00 o
   2   8   7       34.67       38.77        4.74 o
   3   8   7        0.70        0.17        1.90 o
   4   8   7        1.52        0.21        3.45 o
   5   8   7      103.02       93.38        8.03 o
   6   8   7        0.77        3.13        2.25 o
   7   8   7       10.91        6.83       11.15 o
  -9   9   7       10.91        9.19        4.54 o
  -8   9   7       59.81       54.90        6.56 o
  -7   9   7        1.52        2.57        4.52 o
  -6   9   7      208.61      189.08       11.35 o
  -5   9   7       18.38        8.80        4.91 o
  -4   9   7        4.38        5.23        4.37 o
  -3   9   7        6.01        2.00        4.33 o
  -2   9   7      145.02      149.52       10.63 o
  -1   9   7       99.18       98.40        7.53 o
   0   9   7        9.68       14.40        3.33 o
   1   9   7      248.20      228.19       11.49 o
   2   9   7       98.84       98.61        8.97 o
   3   9   7        2.90        0.67        8.45 o
   4   9   7        4.40        7.16        3.07 o
   5   9   7       23.13       15.52        5.43 o
  -7  10   7        4.12        0.95        6.35 o
  -6  10   7       29.98       40.18        5.85 o
  -5  10   7      221.96      203.75       14.35 o
  -4  10   7       28.75       16.41        6.33 o
  -3  10   7       35.48       32.40        6.47 o
  -2  10   7       94.48      107.09        9.27 o
  -1  10   7       39.28       33.87        6.74 o
   0  10   7       69.21       53.54        8.20 o
   1  10   7       96.58       98.43        9.43 o
   2  10   7        1.53        1.40        5.85 o
   3  10   7       44.08       49.12        7.63 o
 -14   0   8       -0.63        5.09        2.44 o
 -12   0   8       15.19       13.04        4.98 o
 -10   0   8      425.44      422.92       15.31 o
  -8   0   8        5.18        6.91        4.26 o
  -6   0   8      356.28      239.62       11.89 o
  -4   0   8     1584.00     1499.43       20.60 o
  -2   0   8        5.22       13.83        3.64 o
   0   0   8        6.15        6.86        4.48 o
   2   0   8     3717.69     3692.60       40.37 o
   4   0   8      369.50      435.29       13.77 o
   6   0   8      502.92      482.16       17.37 o
   8   0   8      132.99      104.96       15.14 o
  10   0   8       -1.70        3.73        9.46 o
 -15   1   8       30.80       25.47        6.19 o
 -14   1   8        1.00        0.02        2.58 o
 -13   1   8        5.31        0.39        6.02 o
 -12   1   8       90.04      101.74        6.91 o
 -11   1   8       33.86       35.05        4.33 o
 -10   1   8      774.96      820.38       13.06 o
  -9   1   8       55.71       66.58        4.23 o
  -8   1   8      115.20       92.66        4.88 o
  -7   1   8       96.83       92.27        4.24 o
  -6   1   8       45.13       36.71        3.10 o
  -5   1   8      127.41      126.98        4.47 o
  -4   1   8      124.29      131.26        4.23 o
  -3   1   8      281.96      272.23        5.43 o
  -2   1   8      136.46      148.86        4.11 o
  -1   1   8      354.67      366.51        8.48 o
   0   1   8     4158.61     4260.09       39.24 o
   1   1   8      355.26      349.56        6.28 o
   2   1   8       27.35       19.89        2.53 o
   3   1   8        1.50        1.27        2.68 o
   4   1   8      122.62       98.51        6.18 o
   5   1   8       -0.73        5.81        1.22 o
   6   1   8      452.88      495.85       11.64 o
   7   1   8        0.61        1.16        1.13 o
   8   1   8       14.39       13.90        4.21 o
   9   1   8        4.45        7.83        3.89 o
  10   1   8       36.33       53.67       13.05 o
 -15   2   8       24.99       16.46        5.34 o
 -14   2   8       61.70       49.40        7.45 o
 -13   2   8      486.37      471.02       15.97 o
 -12   2   8       36.79       37.85        5.32 o
 -11   2   8        4.95        9.62        2.81 o
 -10   2   8       12.99        7.75        2.56 o
  -9   2   8      144.77      145.70        6.32 o
  -8   2   8      180.64      179.36        6.13 o
  -7   2   8     1235.40     1238.39       13.80 o
  -6   2   8      482.38      507.14        7.89 o
  -5   2   8      379.41      381.63        6.77 o
  -4   2   8        3.39        1.96        4.03 o
  -3   2   8      455.27      462.56        7.08 o
  -2   2   8      932.50      970.80       10.51 o
  -1   2   8       89.32       80.53        3.71 o
   0   2   8      223.30      224.96        5.14 o
   1   2   8       -1.74        1.98        3.04 o
   2   2   8       23.03       20.05        2.48 o
   3   2   8       -1.86        2.63        2.84 o
   4   2   8      248.25      272.29        6.93 o
   5   2   8       41.18       44.39        3.83 o
   6   2   8       15.59       21.00        3.19 o
   7   2   8       98.46      100.57        8.20 o
   8   2   8       43.75       41.35        5.98 o
   9   2   8       13.30       13.34        5.84 o
  10   2   8       22.63       12.55       10.98 o
  11   2   8       10.45        7.34       11.36 o
 -15   3   8        1.30        1.40        4.78 o
 -14   3   8        2.81       10.10       10.40 o
 -13   3   8       32.75       40.49        5.47 o
 -12   3   8       32.37       39.50        4.27 o
 -11   3   8       16.33       22.38        3.53 o
 -10   3   8      706.48      689.66       15.06 o
  -9   3   8      940.33      940.96       16.91 o
  -8   3   8      576.00      572.23       10.81 o
  -7   3   8      699.91      728.34       11.59 o
  -6   3   8       96.74       95.65        4.51 o
  -5   3   8     1535.23     1608.37       15.57 o
  -4   3   8      156.97      152.38        4.75 o
  -3   3   8      287.75      280.50        6.04 o
  -2   3   8       25.27       25.88        2.52 o
  -1   3   8      195.67      205.47        5.16 o
   0   3   8     1917.58     1907.85       17.90 o
   1   3   8        4.88        0.80        2.48 o
   2   3   8       45.71       51.75        3.38 o
   3   3   8      404.56      396.06        7.84 o
   4   3   8       14.40       14.79        2.57 o
   5   3   8       88.91       81.49        5.06 o
   6   3   8       14.36       11.13        3.64 o
   7   3   8        6.79        5.53        4.48 o
   8   3   8        9.70       18.59        5.44 o
   9   3   8        7.32        5.01        6.90 o
  10   3   8       73.29       71.08       10.80 o
 -15   4   8        3.90        0.10        9.08 o
 -14   4   8       92.88       83.09        8.65 o
 -13   4   8        2.84        0.00        6.25 o
 -12   4   8        3.30        0.70        6.08 o
 -11   4   8       15.25       11.86        3.63 o
 -10   4   8       22.64       18.51        4.08 o
  -9   4   8      158.84      169.69        8.68 o
  -8   4   8      248.14      267.50        8.82 o
  -7   4   8      469.59      406.71       11.53 o
  -6   4   8      802.13      764.18       11.20 o
  -5   4   8        6.74       10.31        2.67 o
  -4   4   8      264.86      276.75        6.23 o
  -3   4   8      385.47      375.32        7.32 o
  -2   4   8       36.59       29.97        3.04 o
  -1   4   8       44.34       34.40        3.29 o
   0   4   8       70.00       67.66        4.04 o
   1   4   8        0.12        0.06        1.15 o
   2   4   8      249.06      238.49        6.38 o
   3   4   8      104.85       94.16        5.12 o
   4   4   8      199.95      168.79        7.30 o
   5   4   8      209.37      224.32       10.63 o
   6   4   8       34.26       38.08        7.50 o
   7   4   8      155.28      144.90       13.92 o
   8   4   8        1.96        0.18       14.40 o
   9   4   8       28.42       33.45        7.33 o
  10   4   8       35.95       25.65        8.40 o
 -14   5   8        6.21        5.03        5.97 o
 -13   5   8       18.36       16.50        4.03 o
 -12   5   8        0.40        0.28        1.51 o
 -11   5   8        5.43        3.60        3.59 o
 -10   5   8       37.08       43.97        5.01 o
  -9   5   8        4.12        1.63        3.13 o
  -8   5   8      342.78      344.27       10.67 o
  -7   5   8      575.24      611.73       13.37 o
  -6   5   8       10.29        7.06        3.35 o
  -5   5   8      103.60      120.92        5.55 o
  -4   5   8      187.96      190.31        5.82 o
  -3   5   8      440.11      468.24        8.29 o
  -2   5   8      257.59      243.45        6.43 o
  -1   5   8      489.34      507.84        8.80 o
   0   5   8      151.51      145.75        5.59 o
   1   5   8     1049.05     1115.44       13.66 o
   2   5   8        7.53        6.82        2.41 o
   3   5   8       51.77       48.26        4.43 o
   4   5   8      247.34      236.99        8.85 o
   5   5   8       70.57       52.51        6.35 o
   6   5   8       34.84       33.34       10.99 o
   7   5   8        6.53        6.35        5.40 o
   8   5   8      163.85      135.54       15.24 o
   9   5   8        0.36        4.55        1.72 o
 -13   6   8       53.01       37.20        6.45 o
 -12   6   8       -0.03        7.52        2.22 o
 -11   6   8       15.35        9.42        4.26 o
 -10   6   8       44.88       59.56        5.75 o
  -9   6   8        6.64        2.44        3.98 o
  -8   6   8      184.59      187.96        9.84 o
  -7   6   8        4.60        0.76        3.52 o
  -6   6   8       46.83       51.72        5.28 o
  -5   6   8      236.96      214.30        8.70 o
  -4   6   8       40.99       48.40        4.03 o
  -3   6   8       90.32      104.16        5.48 o
  -2   6   8       42.50       52.46        3.61 o
  -1   6   8        1.70        0.22        2.66 o
   0   6   8      372.77      397.70        8.92 o
   1   6   8        1.69        0.47        3.33 o
   2   6   8      125.17      131.91        6.62 o
   3   6   8       89.20       95.57        5.92 o
   4   6   8       27.03       12.00        5.64 o
   5   6   8       12.03       11.97        3.82 o
   6   6   8        5.98        8.58        5.45 o
   7   6   8       14.10       20.86        6.53 o
   8   6   8       13.49       19.72        6.36 o
 -12   7   8       -2.21        0.00        6.01 o
 -11   7   8      222.65      244.24       11.63 o
 -10   7   8       63.22       79.24        6.66 o
  -9   7   8       39.49       45.34        5.37 o
  -8   7   8       66.84       59.14        6.48 o
  -7   7   8        3.12        1.84        7.12 o
  -6   7   8        0.23        0.25        1.66 o
  -5   7   8      114.12      132.96        7.59 o
  -4   7   8       38.43       39.58        4.73 o
  -3   7   8        4.54        3.99        3.45 o
  -2   7   8      142.25      116.59        6.83 o
  -1   7   8       34.79       41.99        3.91 o
   0   7   8      403.19      415.22        9.85 o
   1   7   8      405.53      410.46       10.03 o
   2   7   8       62.86       67.43        5.13 o
   3   7   8       15.20       19.48        3.47 o
   4   7   8        6.69        0.29        3.60 o
   5   7   8        1.56        4.53        7.59 o
   6   7   8       15.70       10.40        6.10 o
   7   7   8       -0.81        0.44        2.42 o
 -11   8   8       31.60       27.37        6.10 o
 -10   8   8       53.80       50.75        6.41 o
  -9   8   8       19.98       22.98        4.62 o
  -8   8   8        2.22        0.44        5.26 o
  -7   8   8       -0.02        0.29        2.31 o
  -6   8   8        0.40        0.70        2.01 o
  -5   8   8       38.88       31.33        4.86 o
  -4   8   8       20.02       19.73        3.85 o
  -3   8   8       13.47       13.07        4.26 o
  -2   8   8        2.79        1.43        5.68 o
  -1   8   8      131.75      138.73        8.12 o
   0   8   8      137.48      114.55        8.32 o
   1   8   8      268.36      273.44        9.62 o
   2   8   8       33.97       34.65        4.70 o
   3   8   8       25.73       18.18        5.05 o
   4   8   8       13.94        4.09        3.86 o
   5   8   8       15.80       15.38        5.97 o
   6   8   8       25.75       21.23        7.52 o
  -9   9   8      243.06      221.16       14.16 o
  -8   9   8       27.32       15.36        4.82 o
  -7   9   8       43.77       37.02        5.71 o
  -6   9   8       -2.48        0.89        4.78 o
  -5   9   8       -1.46        1.93        6.76 o
  -4   9   8        5.47        5.12        5.10 o
  -3   9   8        1.46        0.39        5.36 o
  -2   9   8      145.73      129.78       10.62 o
  -1   9   8       68.09       57.28        6.59 o
   0   9   8        6.65        1.94        4.86 o
   1   9   8       57.32       53.76        7.10 o
   2   9   8       -0.14        0.12        2.28 o
   3   9   8       11.37        5.68        8.54 o
   4   9   8       22.64       20.38        8.79 o
   5   9   8       84.86      107.65       19.41 o
  -7  10   8      106.02       90.46       16.97 o
  -6  10   8       13.02        0.03        5.05 o
  -5  10   8      230.47      195.49       17.48 o
  -4  10   8        8.20        7.67        4.64 o
  -3  10   8      118.17      101.74       10.33 o
  -2  10   8       12.54        8.37        4.93 o
  -1  10   8       -0.41        1.70        4.70 o
   0  10   8      238.68      188.13       14.42 o
   1  10   8        6.67       13.03        5.68 o
   2  10   8       60.88       52.72        9.31 o
 -15   0   9        2.39        0.61       18.04 o
 -13   0   9      300.79      275.74       14.96 o
 -11   0   9       29.26       39.51        5.80 o
  -9   0   9      107.63      112.98        7.16 o
  -7   0   9      233.54      228.73        8.17 o
  -5   0   9     1875.69     1801.47       24.34 o
  -3   0   9      762.43      795.52       13.18 o
  -1   0   9     1522.89     1565.18       27.82 o
   1   0   9      143.71      147.64       10.01 o
   3   0   9        5.08       10.07        4.20 o
   5   0   9      565.44      661.00       18.44 o
   7   0   9       44.99       30.97        7.27 o
   9   0   9       19.10       15.80        7.63 o
 -15   1   9        8.46        5.02        4.34 o
 -14   1   9       71.17       81.98        8.12 o
 -13   1   9       55.05       65.41        8.16 o
 -12   1   9        8.45       10.78        3.14 o
 -11   1   9       17.53       24.69        3.59 o
 -10   1   9       27.63       23.08        3.51 o
  -9   1   9      234.36      230.90        7.05 o
  -8   1   9       20.26       28.44        2.97 o
  -7   1   9       10.70        7.89        2.14 o
  -6   1   9      100.17      118.72        4.31 o
  -5   1   9      635.48      645.54        8.89 o
  -4   1   9      158.27      154.61        4.58 o
  -3   1   9      108.64      109.91        4.15 o
  -2   1   9       24.52       28.71        3.41 o
  -1   1   9      703.03      762.11       12.56 o
   0   1   9       28.54       27.00        3.67 o
   1   1   9       10.40       10.83        2.97 o
   2   1   9       17.05       19.43        3.44 o
   3   1   9       20.14       11.86        3.67 o
   4   1   9        5.40        1.50        3.72 o
   5   1   9       32.16       24.86        4.35 o
   6   1   9       47.35       49.70        5.10 o
   7   1   9       43.43       42.29        5.53 o
   8   1   9       28.55       23.47        5.78 o
   9   1   9       47.43       58.76        7.60 o
  10   1   9       48.24       31.30       13.12 o
 -15   2   9      225.94      194.92       17.62 o
 -14   2   9        3.49        5.39        4.29 o
 -13   2   9        4.18        4.96        3.68 o
 -12   2   9      140.17      159.01        9.81 o
 -11   2   9       83.15       77.59        6.32 o
 -10   2   9        9.72       11.38        2.49 o
  -9   2   9      162.60      160.35        6.53 o
  -8   2   9       56.82       53.00        3.76 o
  -7   2   9       10.55        7.03        2.27 o
  -6   2   9       95.10       78.89        4.46 o
  -5   2   9      288.38      269.31        6.15 o
  -4   2   9      106.44      118.98        4.33 o
  -3   2   9       14.52       14.35        2.32 o
  -2   2   9       52.03       58.83        3.18 o
  -1   2   9      111.10      107.49        4.36 o
   0   2   9      219.65      210.63        6.16 o
   1   2   9      364.34      380.84        9.56 o
   2   2   9        9.94        8.16        3.15 o
   3   2   9       24.77       20.51        3.87 o
   4   2   9       26.61       26.20        4.35 o
   5   2   9       90.69       97.38        7.34 o
   6   2   9       94.30       93.27        6.88 o
   7   2   9       63.12       49.36        7.03 o
   8   2   9       14.60       13.70        8.73 o
   9   2   9       61.44       54.55        9.93 o
 -15   3   9       -3.14        0.01        5.39 o
 -14   3   9       32.98       26.47        7.94 o
 -13   3   9       19.13       15.22        4.83 o
 -12   3   9       48.68       51.78        5.03 o
 -11   3   9       23.53       23.53        3.94 o
 -10   3   9        0.82        0.01        1.85 o
  -9   3   9       91.55       98.34        6.48 o
  -8   3   9      294.91      287.76        7.91 o
  -7   3   9      386.55      387.33        7.78 o
  -6   3   9       10.33       11.43        2.58 o
  -5   3   9       38.65       36.75        3.18 o
  -4   3   9        7.97        6.59        2.19 o
  -3   3   9      442.34      445.71        7.68 o
  -2   3   9      370.90      352.47        7.00 o
  -1   3   9      947.34      898.80       11.66 o
   0   3   9       26.99       22.74        2.80 o
   1   3   9       65.92       58.58        4.33 o
   2   3   9       17.04       14.49        3.43 o
   3   3   9       42.39       32.83        5.03 o
   4   3   9       18.44       21.83        3.49 o
   5   3   9       30.40       29.08        4.15 o
   6   3   9       69.27       63.85        7.03 o
   7   3   9       53.08       41.53        8.68 o
   8   3   9        0.62        0.54        1.87 o
   9   3   9       44.63       40.03       12.95 o
  10   3   9        4.57        0.88       11.98 o
 -14   4   9       10.91        1.59        4.08 o
 -13   4   9       60.79       63.94        5.98 o
 -12   4   9       16.90       11.66        3.75 o
 -11   4   9       15.43       19.37        3.59 o
 -10   4   9       -3.56        0.01        5.38 o
  -9   4   9      186.33      183.31        8.74 o
  -8   4   9      578.17      580.55       13.31 o
  -7   4   9      592.29      601.52       13.02 o
  -6   4   9     1355.79     1350.87       15.49 o
  -5   4   9      313.18      287.07        7.05 o
  -4   4   9        5.05        2.27        2.07 o
  -3   4   9      188.65      172.55        5.44 o
  -2   4   9      154.91      131.15        5.38 o
  -1   4   9       36.30       30.24        3.21 o
   0   4   9       14.45       15.33        2.52 o
   1   4   9        3.31        1.92        4.33 o
   2   4   9      277.09      268.79        8.29 o
   3   4   9      144.27      137.26        7.76 o
   4   4   9       13.13       15.53        3.39 o
   5   4   9       67.52       80.25        8.92 o
   6   4   9       12.11       15.05        7.49 o
   7   4   9        1.26        0.06        5.57 o
   8   4   9        1.18        0.03        9.18 o
   9   4   9       50.50       56.73        9.22 o
 -14   5   9       28.62       38.06        5.55 o
 -13   5   9        3.01        0.17        5.83 o
 -12   5   9        5.84        1.98        3.32 o
 -11   5   9       16.48       15.03        4.14 o
 -10   5   9       86.79       79.78        7.18 o
  -9   5   9        5.02        9.34        3.14 o
  -8   5   9      655.60      643.04       14.77 o
  -7   5   9        1.23        0.31        3.86 o
  -6   5   9       52.27       55.06        5.33 o
  -5   5   9       67.72       65.39        4.79 o
  -4   5   9      355.95      379.50        7.67 o
  -3   5   9       15.55       18.67        2.60 o
  -2   5   9       78.83       68.84        4.48 o
  -1   5   9        4.29        1.12        2.02 o
   0   5   9      122.74      135.30        5.41 o
   1   5   9        6.80        3.35        3.57 o
   2   5   9       83.75       79.10        5.48 o
   3   5   9      250.50      251.35       10.76 o
   4   5   9        1.08        0.32        6.34 o
   5   5   9       71.60       78.03        9.97 o
   6   5   9      142.30      128.19       13.63 o
   7   5   9       43.35       46.95       12.17 o
   8   5   9        2.97        1.66        9.32 o
   9   5   9       62.61       42.43       16.88 o
 -13   6   9        9.57        7.97        3.40 o
 -12   6   9       -2.96        0.00        5.99 o
 -11   6   9       27.39       27.12        4.81 o
 -10   6   9        4.44        5.53        4.07 o
  -9   6   9       23.47       32.45        4.42 o
  -8   6   9       29.83       33.74        4.56 o
  -7   6   9       21.84       27.79        4.13 o
  -6   6   9       61.50       47.06        5.88 o
  -5   6   9      507.12      560.90       12.58 o
  -4   6   9      256.43      307.20        7.78 o
  -3   6   9       34.56       33.52        3.36 o
  -2   6   9       85.83       80.86        4.88 o
  -1   6   9       49.97       44.43        3.94 o
   0   6   9        5.98        4.58        2.24 o
   1   6   9       31.86       23.32        5.08 o
   2   6   9     1102.22     1078.26       19.25 o
   3   6   9     1029.41     1028.15       22.56 o
   4   6   9      185.52      160.65       15.49 o
   5   6   9        3.81        2.38        6.65 o
   6   6   9       14.65        9.96        6.60 o
   7   6   9       34.14       28.99        8.49 o
   8   6   9      140.16      156.92       20.98 o
 -12   7   9       32.47       28.20        5.35 o
 -11   7   9        8.41        5.43        5.16 o
 -10   7   9       60.64       50.77        6.58 o
  -9   7   9        2.94        0.01        8.19 o
  -8   7   9       -1.49        1.24        4.07 o
  -7   7   9       26.41       37.10        4.65 o
  -6   7   9      108.24      118.85        7.56 o
  -5   7   9       56.44       56.63        5.53 o
  -4   7   9       60.24       61.10        5.73 o
  -3   7   9       89.65      109.63        6.53 o
  -2   7   9      322.27      302.38        9.98 o
  -1   7   9      132.46      122.50        7.63 o
   0   7   9      346.02      349.97       10.18 o
   1   7   9      135.61      119.48       11.02 o
   2   7   9        2.18        0.51        5.17 o
   3   7   9       -0.04       13.31        4.39 o
   4   7   9        0.03        2.84        3.02 o
   5   7   9       -7.83        0.65        4.07 o
   6   7   9       18.00        8.73        6.46 o
   7   7   9       15.38        0.13       11.57 o
 -11   8   9        1.12        0.32       11.56 o
 -10   8   9        1.12        0.92        5.37 o
  -9   8   9       42.51       37.37        5.94 o
  -8   8   9      106.85      103.66        8.31 o
  -7   8   9        3.87        0.00        4.57 o
  -6   8   9       24.53       28.33        4.40 o
  -5   8   9        2.34        7.01        5.86 o
  -4   8   9       14.37        6.20        3.54 o
  -3   8   9        3.58        2.40        6.60 o
  -2   8   9      214.98      225.57        9.63 o
  -1   8   9       41.96       53.90        4.92 o
   0   8   9       17.82       22.70        4.75 o
   1   8   9        3.28        0.01        5.63 o
   2   8   9       13.72       15.76        7.61 o
   3   8   9       11.21        8.39        7.60 o
   4   8   9      158.97      149.47       14.48 o
   5   8   9        2.18        3.55        8.22 o
  -9   9   9       61.27       42.21        7.96 o
  -8   9   9       89.55       72.38        8.01 o
  -7   9   9       18.42       15.25        4.53 o
  -6   9   9      127.87      123.36       10.42 o
  -5   9   9       -1.74        0.48        8.25 o
  -4   9   9        6.37       12.95        5.38 o
  -3   9   9       17.65       17.57        4.98 o
  -2   9   9       11.93       20.69        4.63 o
  -1   9   9        1.98        0.56        5.31 o
   0   9   9        8.48        8.28        5.38 o
   1   9   9       44.34       24.43       11.60 o
   2   9   9        5.46        1.55        8.06 o
   3   9   9       27.85       17.94        9.49 o
  -6  10   9      112.52       96.41       13.15 o
  -5  10   9       -4.35        0.02        5.46 o
  -4  10   9       64.00       47.71        7.87 o
  -3  10   9        8.94        3.34        5.53 o
  -2  10   9       65.80       42.55        8.69 o
  -1  10   9       18.21        5.49       11.44 o
   0  10   9        5.63        0.01        5.09 o
   1  10   9       -7.84        1.63        7.85 o
 -14   0  10      332.79      290.77       16.63 o
 -12   0  10      253.63      284.16       13.24 o
 -10   0  10       58.58       67.10        5.87 o
  -8   0  10      361.25      347.19       10.81 o
  -6   0  10       13.53       10.80        3.47 o
  -4   0  10     3282.73     3316.90       36.66 o
  -2   0  10       -0.80        1.58        2.20 o
   0   0  10       52.57       60.12        6.73 o
   2   0  10     2621.54     2631.89       43.56 o
   4   0  10      121.96      128.11       10.62 o
   6   0  10       42.06       28.38        7.10 o
   8   0  10       50.48       55.41        8.12 o
  10   0  10       -1.48        2.17       16.79 o
 -15   1  10       18.95        9.46        5.78 o
 -14   1  10       33.37       18.55        6.24 o
 -13   1  10       71.44       70.65        7.54 o
 -12   1  10       29.04       24.58        4.96 o
 -11   1  10       96.40      104.33        6.68 o
 -10   1  10      105.44      106.87        6.02 o
  -9   1  10       78.16       70.42        4.52 o
  -8   1  10       30.22       27.97        3.08 o
  -7   1  10      489.27      483.13        8.48 o
  -6   1  10       57.31       51.14        3.56 o
  -5   1  10      253.77      247.76        5.95 o
  -4   1  10      201.98      191.35        5.37 o
  -3   1  10        5.23       17.48        2.99 o
  -2   1  10      235.96      248.95        7.85 o
  -1   1  10       59.08       57.60        4.96 o
   0   1  10       45.00       48.76        4.52 o
   1   1  10     1031.78     1068.86       16.94 o
   2   1  10     2287.49     2381.47       28.31 o
   3   1  10      114.69      117.36        7.12 o
   4   1  10      427.33      476.18       11.53 o
   5   1  10       16.59       11.59        3.59 o
   6   1  10        8.63       12.02        3.14 o
   7   1  10       33.32       21.53        4.56 o
   8   1  10       15.46       11.94        5.40 o
   9   1  10        7.86        2.12        5.35 o
  10   1  10      166.46      167.71       24.06 o
 -15   2  10       22.48       23.24        7.18 o
 -14   2  10       16.95       22.01        4.54 o
 -13   2  10       62.52       59.42        7.08 o
 -12   2  10       17.05       21.50        4.03 o
 -11   2  10       31.58       33.45        3.59 o
 -10   2  10        3.43        7.51        4.76 o
  -9   2  10       99.80      104.70        5.41 o
  -8   2  10      362.01      363.68        7.60 o
  -7   2  10       44.49       44.00        3.44 o
  -6   2  10       13.63       13.01        2.41 o
  -5   2  10       31.36       31.75        2.92 o
  -4   2  10      296.59      294.15        6.78 o
  -3   2  10      129.34      130.49        5.65 o
  -2   2  10        3.87        2.23        3.95 o
  -1   2  10      159.08      153.74        7.54 o
   0   2  10       83.18       84.47        5.98 o
   1   2  10      188.60      190.95        7.83 o
   2   2  10        3.82        3.43        3.21 o
   3   2  10       20.85       17.22        3.69 o
   4   2  10       -0.92        1.44        1.82 o
   5   2  10      165.39      151.85        8.62 o
   6   2  10       44.45       43.81        5.02 o
   7   2  10       48.38       43.55        6.38 o
   8   2  10       23.48       17.10        7.07 o
   9   2  10       -2.97        2.11       10.34 o
 -15   3  10       21.35       12.51        5.05 o
 -14   3  10       31.01       27.72        5.55 o
 -13   3  10       56.54       45.52        6.93 o
 -12   3  10       19.57       21.65        3.70 o
 -11   3  10       28.36       30.04        4.00 o
 -10   3  10       17.89       22.59        3.74 o
  -9   3  10      127.87      118.74        6.41 o
  -8   3  10     2377.61     2353.38       25.64 o
  -7   3  10      544.19      512.92        9.41 o
  -6   3  10       -1.06        0.00        2.68 o
  -5   3  10      144.37      144.39        5.32 o
  -4   3  10       98.67      110.40        4.66 o
  -3   3  10      108.04       91.98        4.65 o
  -2   3  10       84.84       70.41        5.04 o
  -1   3  10      128.23      131.68        8.11 o
   0   3  10      319.49      329.05        9.57 o
   1   3  10      223.25      207.34        8.30 o
   2   3  10       84.17       79.90        6.28 o
   3   3  10       19.86       18.79        4.49 o
   4   3  10       28.70       19.90        4.24 o
   5   3  10       76.91       78.57        6.85 o
   6   3  10       55.66       53.27       11.77 o
   7   3  10       16.54       10.55        7.47 o
   8   3  10       13.72       26.23        9.05 o
   9   3  10       62.97       25.35       14.50 o
 -14   4  10        6.22        3.87        5.69 o
 -13   4  10       -0.70        2.93        2.71 o
 -12   4  10       75.90       73.84        6.48 o
 -11   4  10      135.41      118.87        8.58 o
 -10   4  10       -0.28        1.39        1.62 o
  -9   4  10       24.86       27.29        4.37 o
  -8   4  10      150.07      139.17        8.31 o
  -7   4  10      594.37      605.01       11.40 o
  -6   4  10      621.45      648.20       10.23 o
  -5   4  10       42.96       46.98        3.51 o
  -4   4  10       15.90       21.02        2.48 o
  -3   4  10       58.05       54.06        3.99 o
  -2   4  10      633.84      638.31       11.35 o
  -1   4  10      696.25      731.83       11.96 o
   0   4  10       90.43       74.54        6.37 o
   1   4  10        4.59        4.82        3.68 o
   2   4  10      115.67      114.89        7.32 o
   3   4  10       79.63       90.42        6.23 o
   4   4  10      109.95       93.92        8.31 o
   5   4  10      237.61      222.94       15.36 o
   6   4  10        3.83       12.58        7.47 o
   7   4  10       13.77       11.16        6.68 o
   8   4  10        2.59        0.09        9.00 o
   9   4  10       65.26       70.12       17.15 o
 -14   5  10      103.49       97.33        9.86 o
 -13   5  10      145.90      126.54        9.13 o
 -12   5  10       -0.54        0.31        1.78 o
 -11   5  10        5.60        8.22        3.29 o
 -10   5  10       19.07       24.13        4.19 o
  -9   5  10        4.77        0.33        3.81 o
  -8   5  10      188.23      180.18        8.91 o
  -7   5  10      655.07      663.67       14.42 o
  -6   5  10      559.65      574.93       13.08 o
  -5   5  10      139.55      148.02        5.72 o
  -4   5  10       60.62       49.08        4.10 o
  -3   5  10       15.03       14.94        2.53 o
  -2   5  10       57.89       62.71        4.62 o
  -1   5  10        0.24        0.31        1.43 o
   0   5  10       54.34       55.26        5.31 o
   1   5  10       40.08       37.25        4.85 o
   2   5  10       42.19       45.51        4.96 o
   3   5  10      119.22      119.82       11.06 o
   4   5  10       -1.73        0.01        6.58 o
   5   5  10        2.69       18.59       10.85 o
   6   5  10        6.21        8.62        9.11 o
   7   5  10       -6.74        0.38        8.33 o
   8   5  10        2.35        0.76       20.07 o
 -13   6  10       12.73        9.06        4.40 o
 -12   6  10       76.40       62.78        7.35 o
 -11   6  10       41.85       37.09        5.53 o
 -10   6  10       -1.66        0.44        4.12 o
  -9   6  10       13.91       17.89        3.79 o
  -8   6  10       20.03       12.79        4.37 o
  -7   6  10       26.24       26.70        4.44 o
  -6   6  10       70.11       77.32        6.12 o
  -5   6  10      296.51      301.24        9.83 o
  -4   6  10       87.05       91.99        5.56 o
  -3   6  10       29.26       24.69        3.26 o
  -2   6  10       20.80       15.96        3.30 o
  -1   6  10       88.97       94.14        5.73 o
   0   6  10       -1.30        0.11        3.85 o
   1   6  10      126.16      127.18        9.41 o
   2   6  10      135.46      120.57        9.90 o
   3   6  10       53.93       57.45       12.79 o
   4   6  10      111.79      114.72       12.74 o
   5   6  10       -2.40        0.07       18.30 o
   6   6  10       21.02       20.40        7.41 o
   7   6  10      -11.36        0.62        6.08 o
 -12   7  10        2.02        2.64       15.73 o
 -11   7  10       47.33       46.16        6.24 o
 -10   7  10       71.35       74.09        6.99 o
  -9   7  10        7.52       10.91        3.68 o
  -8   7  10       22.82       21.00        4.20 o
  -7   7  10      132.84      152.65        8.53 o
  -6   7  10       83.74       84.85        6.87 o
  -5   7  10        5.19        8.56        3.10 o
  -4   7  10        2.18        0.06        4.18 o
  -3   7  10      175.32      202.70        7.57 o
  -2   7  10       40.58       45.61        4.85 o
  -1   7  10      101.92       99.40        7.21 o
   0   7  10        6.60        0.02        3.45 o
   1   7  10       11.20       12.21        6.41 o
   2   7  10       15.24        0.08        6.79 o
   4   7  10       12.71        7.39        8.15 o
   5   7  10       14.60       23.19        6.33 o
   6   7  10        9.24       12.43       11.27 o
 -11   8  10      -13.60        1.47        7.29 o
 -10   8  10       13.20       11.62        5.17 o
  -9   8  10       -0.31        7.38        2.02 o
  -8   8  10       99.91       87.56        8.16 o
  -7   8  10       13.67       18.20        3.78 o
  -6   8  10       42.43       30.15        5.49 o
  -5   8  10       24.13       22.22        5.23 o
  -4   8  10        0.22        1.00        1.62 o
  -3   8  10       27.14       42.48        6.59 o
  -2   8  10       67.35       73.89        7.16 o
  -1   8  10       35.71       23.90        7.11 o
   0   8  10       -1.03        0.42        5.62 o
   1   8  10        3.15        7.52       24.68 o
   2   8  10      106.16       86.12       11.67 o
   3   8  10      -13.19        1.45        4.81 o
   4   8  10       -0.64        0.00        2.93 o
   5   8  10        2.03        2.81       27.54 o
  -9   9  10       38.74       32.68        9.62 o
  -8   9  10       13.58        5.94        4.52 o
  -7   9  10      141.07      119.73        9.70 o
  -6   9  10       15.50       18.83        3.92 o
  -5   9  10       36.04       26.04        6.19 o
  -4   9  10       65.85       57.20        7.93 o
  -3   9  10       34.97       29.52        8.02 o
  -2   9  10       53.15       30.19        8.72 o
  -1   9  10       51.17       46.22        8.45 o
   0   9  10        7.89       16.78        7.48 o
   1   9  10       19.76        3.50        8.76 o
   2   9  10       61.96       42.10       13.19 o
  -5  10  10       24.11        8.66       10.18 o
  -4  10  10        2.18        0.66       10.77 o
  -3  10  10       37.56       30.95        8.87 o
  -2  10  10       -4.39        7.51        9.62 o
 -15   0  11       11.41        0.78        8.44 o
 -13   0  11       60.64       58.41        8.54 o
 -11   0  11      122.93      123.55       10.99 o
  -9   0  11        5.44        4.74        3.78 o
  -7   0  11       52.96       66.60        5.35 o
  -5   0  11      823.26      740.53       15.50 o
  -3   0  11      610.83      584.68       18.01 o
  -1   0  11      247.36      245.97       12.25 o
   1   0  11      805.39      861.19       21.82 o
   3   0  11       90.46      102.49        9.35 o
   5   0  11       61.29       82.68        8.83 o
   7   0  11       74.23       50.49        9.38 o
   9   0  11       16.81       14.96        9.30 o
 -15   1  11       68.66       64.22        8.54 o
 -14   1  11       26.97       22.07        5.69 o
 -13   1  11        3.06        1.03        7.44 o
 -12   1  11       24.35       25.87        4.77 o
 -11   1  11       20.13       12.36        4.48 o
 -10   1  11        6.37        6.27        2.80 o
  -9   1  11        4.62        2.55        2.09 o
  -8   1  11       55.09       51.29        3.92 o
  -7   1  11      105.83       98.90        4.90 o
  -6   1  11       13.49       15.03        2.43 o
  -5   1  11       87.81       86.00        5.43 o
  -4   1  11        9.18        6.27        3.32 o
  -3   1  11       20.80       30.24        3.92 o
  -2   1  11       49.82       46.14        4.97 o
  -1   1  11      258.86      263.80        8.58 o
   0   1  11      314.10      295.66        9.61 o
   1   1  11      283.57      274.45        9.21 o
   2   1  11      115.60      104.67        7.25 o
   3   1  11      264.20      305.56        9.39 o
   4   1  11       54.32       42.04        5.53 o
   5   1  11        6.03        9.18        2.92 o
   6   1  11        5.56        3.16        4.12 o
   7   1  11        4.14        1.92        3.78 o
   8   1  11        5.51        2.04        3.94 o
   9   1  11       49.71       38.68       13.89 o
 -15   2  11        3.31        2.33       13.90 o
 -14   2  11       17.54       17.21        4.65 o
 -13   2  11       25.15       26.68        4.92 o
 -12   2  11      185.08      157.73        9.96 o
 -11   2  11      226.74      226.63        8.07 o
 -10   2  11       52.99       50.25        4.51 o
  -9   2  11       51.58       49.21        4.40 o
  -8   2  11       62.28       64.47        4.08 o
  -7   2  11      275.65      300.17        6.66 o
  -6   2  11      129.41      121.10        5.19 o
  -5   2  11      257.79      250.32        7.35 o
  -4   2  11        8.28        4.76        4.26 o
  -3   2  11      262.93      266.28        8.74 o
  -2   2  11       71.49       73.82        6.38 o
  -1   2  11        1.21        0.52        3.80 o
   0   2  11      251.16      273.54        8.74 o
   1   2  11      261.96      258.31        9.04 o
   2   2  11       27.31       27.98        4.14 o
   3   2  11      203.57      208.53        8.41 o
   4   2  11       43.86       36.81        5.08 o
   5   2  11        7.29        0.77        3.49 o
   6   2  11       19.56       22.45        4.13 o
   7   2  11        3.20        0.94        6.80 o
   8   2  11       17.24       14.88        5.99 o
   9   2  11      159.01      145.52       15.72 o
 -15   3  11       12.08        6.38        5.15 o
 -14   3  11       41.21       33.72        5.95 o
 -13   3  11        5.50       11.25        4.29 o
 -12   3  11        4.23        0.95        2.70 o
 -11   3  11       83.72       72.01        6.46 o
 -10   3  11       49.41       44.10        5.10 o
  -9   3  11      319.87      312.07        8.73 o
  -8   3  11      156.62      131.60        6.51 o
  -7   3  11      569.84      572.15        9.83 o
  -6   3  11        7.54        0.47        2.40 o
  -5   3  11        0.40        2.02        1.98 o
  -4   3  11      125.86      136.39        7.22 o
  -3   3  11       46.48       52.10        5.02 o
  -2   3  11      254.77      270.81        8.75 o
  -1   3  11       14.73       10.43        3.53 o
   0   3  11        0.55        2.84        1.61 o
   1   3  11       45.78       50.08        5.10 o
   2   3  11       49.68       62.08        5.22 o
   3   3  11        0.64        1.49        1.57 o
   4   3  11       96.10       87.48        7.00 o
   5   3  11       13.92       12.27        3.50 o
   6   3  11       43.97       53.20        8.39 o
   7   3  11       11.50        3.62        5.83 o
   8   3  11       75.28       61.54       10.66 o
 -14   4  11        3.49        2.96       10.35 o
 -13   4  11       65.19       52.94        6.23 o
 -12   4  11        1.68        0.91        4.89 o
 -11   4  11       22.95       19.42        3.90 o
 -10   4  11       27.14       29.45        4.20 o
  -9   4  11        5.53        4.70        3.93 o
  -8   4  11        2.94        3.72        5.98 o
  -7   4  11       28.72       28.75        3.69 o
  -6   4  11      205.05      221.22        6.44 o
  -5   4  11        3.22        0.05        5.99 o
  -4   4  11       30.93       19.71        3.53 o
  -3   4  11       29.29       23.40        4.38 o
  -2   4  11       42.92       42.52        4.82 o
  -1   4  11      455.86      474.86       11.72 o
   0   4  11       85.39       80.13        6.55 o
   1   4  11        6.08        6.98        4.06 o
   2   4  11       13.34       11.90        3.56 o
   3   4  11       22.00       21.46        4.12 o
   4   4  11       34.94       34.80        5.52 o
   5   4  11       39.13       51.54        8.03 o
   6   4  11       34.93       29.68        8.18 o
   7   4  11       -1.11        2.16        8.50 o
   8   4  11        1.46        0.86       16.64 o
 -14   5  11      -10.87        0.58        4.75 o
 -13   5  11       34.20       24.48        6.46 o
 -12   5  11       66.05       52.16        6.43 o
 -11   5  11        1.15        0.35        3.35 o
 -10   5  11       42.33       48.81        5.26 o
  -9   5  11      169.88      169.83        9.24 o
  -8   5  11       94.49       94.01        7.13 o
  -7   5  11      216.13      204.03        9.18 o
  -6   5  11        7.26        0.60        3.34 o
  -5   5  11       19.63       12.48        3.34 o
  -4   5  11       64.31       71.61        4.90 o
  -3   5  11       26.00       19.33        4.05 o
  -2   5  11       20.78       19.29        3.81 o
  -1   5  11       36.10       43.21        4.72 o
   0   5  11       65.75       50.33        6.14 o
   1   5  11      143.52      137.91        8.48 o
   2   5  11        9.70       10.49        3.94 o
   3   5  11       55.56       50.99        6.91 o
   4   5  11      104.04       83.81       11.93 o
   5   5  11        8.49        0.11        8.06 o
   6   5  11       14.05        1.60        9.58 o
   7   5  11       10.32        5.21        9.12 o
 -13   6  11       -7.20        0.11        4.25 o
 -12   6  11       64.12       47.19        6.81 o
 -11   6  11        7.91        8.67        3.74 o
 -10   6  11      120.18       95.67        8.46 o
  -9   6  11       -0.26        1.00        2.59 o
  -8   6  11      352.40      331.08       11.54 o
  -7   6  11       13.46       14.51        3.89 o
  -6   6  11       14.22       14.21        3.42 o
  -5   6  11       50.53       68.26        6.25 o
  -4   6  11       24.24       18.62        3.93 o
  -3   6  11        3.09        0.33        5.79 o
  -2   6  11        5.31        0.15        3.90 o
  -1   6  11       19.00       20.86        3.94 o
   0   6  11      185.78      158.88       11.45 o
   1   6  11        9.77       12.35        5.09 o
   2   6  11       78.91       75.66        7.96 o
   3   6  11       21.64       23.87        6.90 o
   4   6  11        6.79        8.80        6.01 o
   5   6  11       64.07       72.06       15.76 o
 -12   7  11       39.49       40.03       10.60 o
 -11   7  11        0.92        4.65        2.10 o
 -10   7  11       72.34       85.34        7.22 o
  -9   7  11      193.74      187.79       10.65 o
  -8   7  11       25.52       13.41        4.49 o
  -7   7  11        0.17        2.77        1.94 o
  -6   7  11       35.32       26.27        4.90 o
  -5   7  11       24.46       16.82        5.09 o
  -4   7  11       86.45      101.00        7.95 o
  -3   7  11        8.48        1.76        3.79 o
  -2   7  11        9.09        6.59        4.80 o
  -1   7  11       47.78       47.69        6.29 o
   0   7  11       51.00       50.00        6.55 o
   1   7  11      228.81      240.09       11.92 o
   2   7  11       27.89       31.86        7.48 o
   3   7  11       21.13       10.55        9.84 o
   4   7  11       26.91       25.55        7.57 o
   5   7  11       -8.37        0.06        7.14 o
 -10   8  11      120.81      102.27        9.49 o
  -9   8  11       21.32       16.24        4.84 o
  -8   8  11        5.31        0.14        3.29 o
  -7   8  11        2.58        2.14        5.43 o
  -6   8  11       68.54       63.95        7.86 o
  -5   8  11        8.57       11.37        4.80 o
  -3   8  11       32.08       23.11       10.72 o
  -2   8  11       -0.87        0.31        2.49 o
  -1   8  11        2.52        6.90        9.15 o
   0   8  11       56.98       62.05        8.66 o
   1   8  11      183.88      165.63       20.94 o
   2   8  11        2.88        7.09       15.11 o
   3   8  11      122.16      101.59       13.46 o
   4   8  11       31.35       10.23       11.56 o
  -8   9  11        2.52        0.23       18.75 o
  -7   9  11       28.52       31.00        6.89 o
  -6   9  11       -3.42        0.02       14.47 o
  -5   9  11      160.02      129.47       21.46 o
  -4   9  11        6.67        4.68        9.96 o
  -3   9  11        6.56       14.04        9.36 o
  -2   9  11       18.39       19.64       10.36 o
  -1   9  11       17.68       13.96        7.61 o
   0   9  11        2.09       22.47       18.37 o
   1   9  11       16.83       13.38       10.81 o
 -14   0  12       18.59       12.08        6.52 o
 -12   0  12        4.47        1.40        3.04 o
 -10   0  12      763.54      763.32       17.43 o
  -8   0  12      197.54      190.90        8.48 o
  -6   0  12        5.76        4.22        4.92 o
  -4   0  12      438.94      390.37       16.11 o
  -2   0  12       29.70       31.28        6.02 o
   0   0  12       10.23       16.54        4.61 o
   2   0  12      614.45      610.86       20.11 o
   4   0  12       68.30       78.06        8.87 o
   6   0  12       77.63       61.21        9.86 o
   8   0  12       19.08       13.50        9.73 o
 -15   1  12        2.88        0.51       12.11 o
 -14   1  12       23.40       12.67        5.61 o
 -13   1  12       19.46       15.93        4.69 o
 -12   1  12      219.62      192.59        9.57 o
 -11   1  12      188.68      180.70        8.62 o
 -10   1  12        0.84        5.98        1.80 o
  -9   1  12       70.53       80.69        5.00 o
  -8   1  12       37.14       39.91        3.94 o
  -7   1  12       54.42       42.33        4.56 o
  -6   1  12        3.13        0.23        8.04 o
  -5   1  12      109.31      105.50        6.99 o
  -4   1  12       37.52       41.35        4.73 o
  -3   1  12       10.95        9.49        3.17 o
  -2   1  12      435.60      471.69       11.46 o
  -1   1  12      194.22      199.36        7.87 o
   0   1  12       15.34       14.05        3.66 o
   1   1  12       22.33       25.74        4.07 o
   2   1  12       22.87       21.94        4.09 o
   3   1  12       95.11      101.95        7.26 o
   4   1  12        9.66        5.99        3.79 o
   5   1  12       -2.05        0.02        4.43 o
   6   1  12       21.96       19.45        4.25 o
   7   1  12        2.26        0.01        5.59 o
   8   1  12      112.66       76.46       10.69 o
 -15   2  12       -3.81        1.36        4.46 o
 -14   2  12       83.20       78.14       11.62 o
 -13   2  12      149.76      128.70       10.53 o
 -12   2  12       25.02       14.93        4.32 o
 -11   2  12      259.56      247.48        8.31 o
 -10   2  12       84.30       80.55        5.59 o
  -9   2  12       50.84       44.63        4.40 o
  -8   2  12      104.72       96.73        5.11 o
  -7   2  12        2.64        6.26        4.27 o
  -6   2  12        7.49        9.03        3.39 o
  -5   2  12       68.58       63.20        5.89 o
  -4   2  12       90.81       87.92        6.56 o
  -3   2  12       12.87       19.64        3.62 o
  -2   2  12       -5.80        0.00        2.69 o
  -1   2  12       97.95       99.77        6.88 o
   0   2  12      546.00      569.34       13.04 o
   1   2  12        1.43        0.40        4.62 o
   2   2  12      154.12      160.63        8.83 o
   3   2  12       70.80       82.76        6.37 o
   4   2  12      247.14      239.52        9.66 o
   5   2  12        3.41        6.04        6.60 o
   6   2  12        0.97        0.07        1.83 o
   7   2  12       42.94       39.57        7.14 o
   8   2  12       45.78       41.75       10.46 o
 -15   3  12        0.30        1.51        2.48 o
 -14   3  12       14.48       21.57        4.56 o
 -13   3  12       19.38       11.29        4.56 o
 -12   3  12       14.66       13.77        3.46 o
 -11   3  12        4.20        0.17        2.67 o
 -10   3  12        3.02        5.10        7.66 o
  -9   3  12       18.99       20.63        3.22 o
  -8   3  12      434.73      408.21        9.94 o
  -7   3  12     1138.35     1175.39       16.52 o
  -6   3  12      259.70      240.06        9.02 o
  -5   3  12       23.01       26.60        4.21 o
  -4   3  12       -5.15        0.11        2.88 o
  -3   3  12      350.39      375.17       10.39 o
  -2   3  12       30.22       36.73        4.46 o
  -1   3  12      484.17      512.34       12.31 o
   0   3  12       98.49      100.18        6.99 o
   1   3  12       -1.67        1.94        3.61 o
   2   3  12       29.89       32.96        4.59 o
   3   3  12       -1.47        0.65        3.86 o
   4   3  12       -4.33        1.83        3.53 o
   5   3  12        8.05        1.99        4.07 o
   6   3  12       37.52       30.22        7.87 o
   7   3  12       15.83       13.08        6.30 o
   8   3  12       67.04       71.57       15.07 o
 -14   4  12       68.18       71.86        7.01 o
 -13   4  12        1.47        0.70        6.99 o
 -12   4  12       42.62       36.22        5.19 o
 -11   4  12       23.33       28.29        4.01 o
 -10   4  12       95.28       97.91        7.08 o
  -9   4  12      237.74      249.94        9.82 o
  -8   4  12      140.83      143.61        9.81 o
  -7   4  12       78.46       74.70        6.23 o
  -6   4  12      701.63      715.35       14.78 o
  -5   4  12       55.37       44.66        5.57 o
  -4   4  12      198.27      178.40        8.58 o
  -3   4  12        0.31        0.95        2.27 o
  -2   4  12      114.29      126.28        7.64 o
  -1   4  12       20.31       15.54        4.07 o
   0   4  12       38.72       32.75        5.12 o
   1   4  12       80.33       79.26        6.73 o
   2   4  12       98.62       91.50        7.45 o
   3   4  12       40.34       36.83        5.06 o
   4   4  12       21.76       10.92        4.98 o
   5   4  12      108.18      119.31       12.47 o
   6   4  12        7.96       13.98        5.80 o
   7   4  12        8.58        2.44        6.55 o
 -14   5  12       -7.49        4.88        8.52 o
 -13   5  12       77.87       68.09        7.17 o
 -12   5  12       -3.27        0.03        5.70 o
 -11   5  12        2.62        4.13        5.25 o
 -10   5  12       -0.75        2.24        1.27 o
  -9   5  12       30.52       30.41        4.38 o
  -8   5  12      282.18      291.59       12.22 o
  -7   5  12       24.69       17.03        5.24 o
  -6   5  12       -0.11        4.03        4.94 o
  -5   5  12        1.05        0.33        3.50 o
  -4   5  12        5.03        0.64        3.67 o
  -3   5  12      136.84      142.86        8.13 o
  -2   5  12      132.29      124.07        8.12 o
  -1   5  12       76.45       79.24        6.64 o
   0   5  12       15.46       21.25        4.10 o
   1   5  12        2.30        3.50        5.04 o
   2   5  12       22.67       16.99        5.02 o
   3   5  12       38.71       31.12        6.28 o
   4   5  12      117.69      113.35       12.80 o
   5   5  12        7.38        5.28        6.00 o
   6   5  12        1.91        0.07        9.88 o
 -13   6  12        3.01        7.74       17.23 o
 -12   6  12       22.74       23.55        4.82 o
 -11   6  12        3.75        7.75        6.70 o
 -10   6  12       18.66       19.42        4.16 o
  -9   6  12      236.31      237.04       10.55 o
  -8   6  12        0.26        0.13        2.58 o
  -7   6  12        1.18        0.02        3.63 o
  -6   6  12      -10.53        0.02        3.64 o
  -5   6  12       24.02       25.16        6.27 o
  -4   6  12       44.82       32.16        6.14 o
  -3   6  12       36.50       40.85        4.65 o
  -2   6  12      103.66      115.15        7.30 o
  -1   6  12       21.05       17.32        4.13 o
   0   6  12       13.75       16.46        4.60 o
   1   6  12       73.14       58.39        7.79 o
   2   6  12        9.87       13.20        3.88 o
   3   6  12      224.63      217.09       17.48 o
   4   6  12       77.74       72.77       11.15 o
   5   6  12       -3.79        0.04        5.73 o
 -11   7  12        3.43        3.02       10.49 o
 -10   7  12       37.75       43.21        7.33 o
  -9   7  12      133.32      130.24       11.23 o
  -8   7  12       39.41       46.33        6.93 o
  -7   7  12       60.24       89.05        9.34 o
  -6   7  12       -0.02        3.38        0.38 o
  -5   7  12      107.38      127.21       11.72 o
  -4   7  12        5.26        4.44        3.67 o
  -3   7  12       77.19       60.30        7.81 o
  -2   7  12        1.19        0.01        7.70 o
  -1   7  12       23.04       24.24        4.95 o
   0   7  12      322.43      324.53       13.18 o
   1   7  12        6.17        3.11        4.67 o
   2   7  12       39.62       34.17        8.38 o
   3   7  12       15.40       11.45        6.95 o
   4   7  12       54.22       25.79       14.20 o
 -10   8  12       10.93        8.39       10.03 o
  -9   8  12      156.18      139.23       15.40 o
  -8   8  12       12.63        9.60        6.57 o
  -7   8  12        9.10        4.31        8.13 o
  -6   8  12       18.14       14.24        6.60 o
  -5   8  12        1.59       10.03        7.69 o
  -4   8  12       53.63       50.32       13.44 o
  -3   8  12       -3.90        0.00        8.37 o
  -2   8  12       65.12       64.05       14.42 o
  -1   8  12      159.53      127.33       20.81 o
   0   8  12       68.25       61.42       15.07 o
   1   8  12      351.81      342.67       25.53 o
   2   8  12       62.66       57.06       10.01 o
  -6   9  12       28.22        4.97       11.94 o
  -5   9  12      -19.15        0.23        6.97 o
  -4   9  12       -5.60        3.58        8.81 o
  -3   9  12      103.78       95.72       18.03 o
  -2   9  12       45.01       57.26       14.58 o
  -1   9  12       17.98       18.61        7.81 o
   0   9  12       51.05       41.29       13.73 o
 -15   0  13        7.95        2.52       11.40 o
 -13   0  13      129.04      111.96       12.43 o
 -11   0  13      202.15      217.78       12.02 o
  -9   0  13      537.82      564.43       18.28 o
  -7   0  13       96.12       99.77        9.83 o
  -5   0  13      289.97      295.77       13.70 o
  -3   0  13       63.62       49.36        8.31 o
  -1   0  13      275.95      282.63       13.76 o
   1   0  13      151.45      169.60       12.43 o
   3   0  13      115.77      137.91       11.24 o
   5   0  13        6.48        2.47        6.70 o
   7   0  13      177.68      157.90       15.61 o
 -15   1  13      228.93      187.55       14.96 o
 -14   1  13       -1.19        0.87        6.01 o
 -13   1  13        3.85        0.09        4.06 o
 -12   1  13      149.45      111.30        8.99 o
 -11   1  13       43.86       44.05        4.56 o
 -10   1  13        1.58        2.99        4.87 o
  -9   1  13       85.24       81.90        6.44 o
  -8   1  13      150.57      140.99        8.30 o
  -7   1  13      151.93      144.52        8.37 o
  -6   1  13        2.61        5.54        7.99 o
  -5   1  13       30.38       32.20        4.71 o
  -4   1  13       53.98       51.09        5.55 o
  -3   1  13       98.56       99.32        7.03 o
  -2   1  13       67.93       64.38        6.06 o
  -1   1  13      211.81      214.64        9.03 o
   0   1  13       27.61       33.64        4.50 o
   1   1  13       69.26       91.53        6.30 o
   2   1  13       20.61       22.09        4.20 o
   3   1  13      141.10      182.19        8.83 o
   4   1  13       19.52       17.69        4.23 o
   5   1  13        5.04        3.77        4.26 o
   6   1  13       70.69       58.31        6.98 o
   7   1  13       44.52       37.61        6.92 o
 -15   2  13      118.25       92.33       11.51 o
 -14   2  13       40.92       32.52        6.79 o
 -13   2  13       14.03       12.81        6.05 o
 -12   2  13        0.05        5.85        2.40 o
 -11   2  13       23.06       24.47        4.04 o
 -10   2  13      163.53      172.53        8.97 o
  -9   2  13        5.03        5.03        5.20 o
  -8   2  13       19.40       21.71        3.96 o
  -7   2  13        6.60        9.34        3.06 o
  -6   2  13        3.43        4.08        6.53 o
  -5   2  13        3.05        1.36        5.81 o
  -4   2  13      296.74      316.95        9.93 o
  -3   2  13      124.14      127.96        7.80 o
  -2   2  13       39.34       39.15        5.09 o
  -1   2  13       45.85       44.37        5.19 o
   0   2  13       24.71       26.10        4.42 o
   1   2  13        2.51        0.12        6.83 o
   2   2  13        4.41        3.08        4.91 o
   3   2  13      126.77      129.31        8.55 o
   4   2  13       11.27        8.22        3.68 o
   5   2  13        7.29        4.44        3.65 o
   6   2  13       18.21       15.99        4.93 o
   7   2  13       85.30       59.45       11.97 o
 -14   3  13       76.35       57.64        7.88 o
 -13   3  13       19.79       28.09        4.66 o
 -12   3  13       71.19       76.71        6.10 o
 -11   3  13       77.56       78.47        7.80 o
 -10   3  13      108.08       85.40        9.01 o
  -9   3  13       12.19        4.97        4.68 o
  -8   3  13       16.48       15.48        5.48 o
  -7   3  13      753.92      778.23       15.65 o
  -6   3  13       40.23       51.04        5.10 o
  -5   3  13      160.93      153.35        8.54 o
  -4   3  13       69.69       75.07        6.30 o
  -3   3  13       37.55       41.91        4.93 o
  -2   3  13       44.62       37.47        5.24 o
  -1   3  13      366.24      370.70       11.24 o
   0   3  13       15.06       13.20        3.92 o
   1   3  13        9.46        7.37        3.40 o
   2   3  13        6.33       11.71        4.57 o
   3   3  13       21.33       19.95        4.38 o
   4   3  13       28.46       21.98        4.82 o
   5   3  13        5.40        6.29        5.46 o
   6   3  13       -0.04        5.84        2.86 o
   7   3  13        4.87       11.66        9.12 o
 -14   4  13       -4.32        6.76        9.37 o
 -13   4  13        5.76        1.94        4.12 o
 -12   4  13        5.39        1.04        4.85 o
 -11   4  13       15.40       14.16        5.63 o
 -10   4  13      184.60      177.06       15.27 o
  -9   4  13        6.64        5.74        9.22 o
  -8   4  13       89.10       91.19       11.07 o
  -7   4  13      155.01      166.68       10.74 o
  -6   4  13      483.37      494.51       12.77 o
  -5   4  13      437.73      411.31       12.11 o
  -4   4  13      224.99      230.56       11.20 o
  -3   4  13       37.68       47.03        5.14 o
  -2   4  13      172.00      179.09        9.32 o
  -1   4  13      326.83      352.83       10.94 o
   0   4  13       18.65       17.69        4.25 o
   1   4  13       71.76       56.82        6.57 o
   2   4  13        5.06        3.29        4.28 o
   3   4  13       34.09       31.18        5.18 o
   4   4  13       -0.12        0.17        2.31 o
   5   4  13       16.97        6.54        6.86 o
   6   4  13       32.39       23.05        8.44 o
 -13   5  13      100.53       82.31       10.41 o
 -12   5  13       80.84       85.91        9.25 o
 -11   5  13        4.96        1.82        4.60 o
 -10   5  13      159.85      165.37       15.09 o
  -9   5  13       -3.14        0.95       15.39 o
  -8   5  13       -0.01        9.00        1.58 o
  -7   5  13       14.59       21.25        6.74 o
  -6   5  13        0.72        5.32        2.87 o
  -5   5  13        0.47        1.01        1.67 o
  -4   5  13       62.90       68.73        6.03 o
  -3   5  13       33.81       32.46        4.80 o
  -2   5  13        7.38        3.46        4.23 o
  -1   5  13       17.37       17.00        4.12 o
   0   5  13        3.72        0.18        3.62 o
   1   5  13        1.44        1.67        5.65 o
   2   5  13       81.25       77.24        8.49 o
   3   5  13      136.54      125.27       11.13 o
   4   5  13        6.20        3.37        5.97 o
   5   5  13       47.62       47.80        9.13 o
 -12   6  13       -8.98        0.38        6.70 o
 -11   6  13      269.74      247.65       18.27 o
 -10   6  13       11.84       21.16        6.62 o
  -9   6  13       82.22       83.94       11.37 o
  -8   6  13       29.44       23.82        7.67 o
  -7   6  13       10.14        3.27        5.56 o
  -6   6  13       -2.66        0.07       13.08 o
  -5   6  13       11.89       11.85        5.61 o
  -4   6  13       43.31       42.74        6.15 o
  -3   6  13       57.81       54.10        5.81 o
  -2   6  13       31.31       28.32        4.64 o
  -1   6  13       22.58       23.71        4.38 o
   0   6  13      103.81       91.07        9.17 o
   1   6  13        7.66        5.47        5.99 o
   2   6  13       22.44       25.94        5.62 o
   3   6  13      123.77      102.39       13.72 o
   4   6  13      110.55       94.54       13.10 o
 -10   7  13        4.95       14.14        5.71 o
  -9   7  13        1.37        0.80        7.93 o
  -8   7  13       43.01       41.47        9.32 o
  -7   7  13       10.33       16.32       10.06 o
  -6   7  13        0.52        8.94        2.79 o
  -5   7  13       81.13       88.91       10.60 o
  -4   7  13        9.87        6.84        6.16 o
  -3   7  13        1.09        5.60        4.11 o
  -2   7  13      122.21      126.10       12.29 o
  -1   7  13       16.15       25.93        5.20 o
   0   7  13      491.59      448.74       16.68 o
   1   7  13      182.70      149.77       12.91 o
   2   7  13       17.08        1.77        6.59 o
   3   7  13       32.22       25.38       12.72 o
  -9   8  13       26.14       26.89       13.76 o
  -8   8  13       -1.37        6.28        7.15 o
  -7   8  13        4.97        0.06        5.60 o
  -6   8  13       30.24       24.46        7.80 o
  -5   8  13       16.39       12.31        7.53 o
  -4   8  13       31.60       21.55       11.80 o
  -3   8  13       39.40       33.50       13.29 o
  -2   8  13       24.96        0.05        7.82 o
  -1   8  13        8.70        2.09        8.72 o
   0   8  13      148.44      104.05       19.63 o
  -4   9  13       -4.62        0.03        9.30 o
  -3   9  13       18.27        0.63       10.85 o
 -14   0  14      307.32      263.60       25.09 o
 -12   0  14        6.08       25.01        6.80 o
 -10   0  14        9.95       12.63        6.15 o
  -8   0  14      105.21       98.88       10.47 o
  -6   0  14        0.57        0.89        2.33 o
  -4   0  14      542.70      590.27       19.20 o
  -2   0  14      545.70      578.06       19.43 o
   0   0  14       27.38       33.33        6.60 o
   2   0  14       92.76       98.71       10.59 o
   4   0  14      144.70      141.96       13.62 o
   6   0  14       83.40       76.60       11.11 o
 -15   1  14       46.40       42.34       13.59 o
 -14   1  14        5.16        1.19        7.03 o
 -13   1  14       13.78       18.45        9.18 o
 -12   1  14       -1.45        0.45        5.73 o
 -11   1  14        2.13        7.64        7.57 o
 -10   1  14      212.27      214.45       11.35 o
  -9   1  14       -0.26        3.98        1.78 o
  -8   1  14       60.63       57.20        6.07 o
  -7   1  14       -0.26        5.47        2.48 o
  -6   1  14       -1.24        0.02        6.51 o
  -5   1  14        0.45        2.85        1.78 o
  -4   1  14      282.38      301.10        9.98 o
  -3   1  14        2.78        9.69        6.56 o
  -2   1  14       85.53       85.64        6.91 o
  -1   1  14        4.98        0.34        4.12 o
   0   1  14       34.83       35.27        4.91 o
   1   1  14      302.50      304.51       10.80 o
   2   1  14      673.56      739.66       16.29 o
   3   1  14       30.04       34.23        4.97 o
   4   1  14       -0.82        0.22        1.54 o
   5   1  14       72.77       76.30        7.23 o
   6   1  14      100.15       91.11        8.53 o
 -14   2  14        0.68        0.08        3.49 o
 -13   2  14        2.59        5.71       18.97 o
 -12   2  14      122.62      109.90       17.98 o
 -11   2  14      119.99       97.67        9.67 o
 -10   2  14       86.43       87.28        8.31 o
  -9   2  14       32.39       24.93        5.79 o
  -8   2  14        8.75       12.26        3.62 o
  -7   2  14      177.69      174.29        9.13 o
  -6   2  14      413.68      385.56       11.98 o
  -5   2  14      117.73      134.18        7.92 o
  -4   2  14      314.14      318.23       10.75 o
  -3   2  14      370.60      372.82       11.46 o
  -2   2  14        0.16        0.17        1.76 o
  -1   2  14       36.51       42.24        5.20 o
   0   2  14       67.98       77.67        6.41 o
   1   2  14      285.51      285.60       10.48 o
   2   2  14       21.63       15.75        5.12 o
   3   2  14        6.53        8.70        3.30 o
   4   2  14        4.75        0.75        4.85 o
   5   2  14        4.76        1.28        4.22 o
   6   2  14       54.72       56.04        8.21 o
 -14   3  14       38.53       39.36       11.90 o
 -13   3  14        7.53        6.57        7.90 o
 -12   3  14        1.59        3.02       10.14 o
 -11   3  14       10.07       12.71        5.71 o
 -10   3  14       92.46       85.99       11.13 o
  -9   3  14       26.21       29.45        5.37 o
  -8   3  14     1060.63     1050.27       23.40 o
  -7   3  14       37.33       34.01        5.22 o
  -6   3  14      347.60      354.20       11.25 o
  -5   3  14       79.43       86.40        6.90 o
  -4   3  14        4.52        0.42        5.00 o
  -3   3  14       26.90       26.00        4.86 o
  -2   3  14       57.26       70.40        6.09 o
  -1   3  14       14.39       16.12        4.61 o
   0   3  14        2.16        0.08        5.12 o
   1   3  14        6.30       11.52        3.82 o
   2   3  14      216.01      221.52       10.78 o
   3   3  14       11.79        7.51        3.84 o
   4   3  14        5.27        3.25        4.12 o
   5   3  14       22.71        6.07        7.26 o
   6   3  14       -4.97        3.04        8.23 o
 -13   4  14       -2.72        0.31       15.89 o
 -12   4  14       89.11       89.73       11.40 o
 -11   4  14        3.93        1.13        6.29 o
 -10   4  14       78.12       68.78       11.18 o
  -9   4  14       15.27       15.10        6.54 o
  -8   4  14       28.58       30.31        7.95 o
  -7   4  14      480.13      473.27       15.79 o
  -6   4  14       47.73       39.43        5.64 o
  -5   4  14       30.97       25.73        5.05 o
  -4   4  14        4.83        2.96        3.38 o
  -3   4  14       -2.15        0.54        8.16 o
  -2   4  14       25.67       29.69        4.78 o
  -1   4  14       42.38       44.41        5.55 o
   0   4  14       24.89       25.79        4.62 o
   1   4  14       24.82       30.29        4.86 o
   2   4  14        0.47        5.31        1.79 o
   3   4  14        1.17        0.01        5.13 o
   4   4  14       23.87       24.78        6.91 o
   5   4  14       19.07       16.23        6.86 o
 -13   5  14       31.37       32.89       16.21 o
 -12   5  14        1.42       13.99       12.37 o
 -11   5  14       19.07        9.34        7.16 o
 -10   5  14       -0.44        1.65        1.96 o
  -9   5  14       89.38       81.10       11.71 o
  -8   5  14       27.87       42.02        7.67 o
  -7   5  14       38.03       43.03        8.16 o
  -6   5  14        6.15        7.21        5.88 o
  -5   5  14       19.62       21.35        4.17 o
  -4   5  14       -0.21        0.78        1.41 o
  -3   5  14       -1.50        0.08        5.54 o
  -2   5  14        6.74       11.83        3.61 o
  -1   5  14       17.67       17.97        4.51 o
   0   5  14        4.82       10.66        3.96 o
   1   5  14       51.97       49.70        5.96 o
   2   5  14       16.44       20.98        5.42 o
   3   5  14       46.96       48.17        9.30 o
   4   5  14        3.14        0.07        9.47 o
 -12   6  14        5.86        2.76       14.65 o
 -11   6  14       -1.07        2.51        7.92 o
 -10   6  14       -0.02        0.15        4.00 o
  -9   6  14       -1.85        5.57        7.92 o
  -8   6  14      104.25       74.38       12.77 o
  -7   6  14       -0.74        2.44        4.35 o
  -6   6  14       65.47       69.24       10.16 o
  -5   6  14       -7.45        7.31        4.93 o
  -4   6  14       42.59       34.81        6.30 o
  -3   6  14        2.25        2.78        5.71 o
  -2   6  14        8.86       10.82        3.72 o
  -1   6  14       16.33       16.01        3.78 o
   0   6  14       36.27       34.50        6.48 o
   1   6  14        7.26        7.29        6.16 o
   2   6  14       99.21       85.16       12.53 o
   3   6  14      109.12       86.73       13.40 o
 -10   7  14       71.39       80.68       17.19 o
  -9   7  14       58.57       70.01       10.39 o
  -8   7  14      106.02       87.53       13.16 o
  -7   7  14       62.87       76.80       10.39 o
  -6   7  14      120.54      121.16       13.26 o
  -5   7  14       64.86       61.35       10.18 o
  -4   7  14       -2.22        5.54        8.21 o
  -3   7  14       23.10       28.08        6.01 o
  -2   7  14       52.04       44.72        9.01 o
  -1   7  14       -2.28        1.17        6.53 o
   0   7  14       84.06       66.21        9.25 o
   1   7  14       52.54       29.39       10.01 o
   2   7  14       62.35       42.22       14.88 o
  -8   8  14       50.36       50.37       15.33 o
  -7   8  14        1.57        8.87       14.91 o
  -6   8  14       -8.20        2.37        6.36 o
  -5   8  14       43.82       51.27       13.00 o
  -4   8  14        6.63       19.23       10.44 o
  -3   8  14       22.88       11.39        9.85 o
  -2   8  14       11.81       13.53        9.13 o
  -1   8  14       20.33        3.36        9.74 o
 -13   0  15        2.04        0.30       20.37 o
 -11   0  15       46.79       43.26       11.77 o
  -9   0  15      235.13      229.19       13.32 o
  -7   0  15        9.39       11.08        5.42 o
  -5   0  15      181.24      170.75       13.83 o
  -3   0  15      869.36      972.25       25.33 o
  -1   0  15      192.08      204.12       14.10 o
   1   0  15      127.23      125.83       12.59 o
   3   0  15       19.00       34.29        6.56 o
   5   0  15       30.42       40.86        8.22 o
 -14   1  15       22.64       14.18        9.95 o
 -13   1  15      104.17      123.87       18.28 o
 -12   1  15       10.96        0.73        5.97 o
 -11   1  15       48.86       45.47        6.88 o
 -10   1  15       72.64       74.68        7.84 o
  -9   1  15        5.71        2.40        5.14 o
  -8   1  15       -0.67        0.40        1.27 o
  -7   1  15        6.51       15.16        4.80 o
  -6   1  15        7.85        5.68        4.49 o
  -5   1  15       58.07       61.35        6.19 o
  -4   1  15        9.09        5.26        5.14 o
  -3   1  15       80.12       95.85        6.88 o
  -2   1  15        4.59       11.35        5.34 o
  -1   1  15        7.46       10.29        3.94 o
   0   1  15       48.13       49.12        5.82 o
   1   1  15      115.46       94.96        8.54 o
   2   1  15      128.80      137.57        9.02 o
   3   1  15       18.86       22.93        4.51 o
   4   1  15        5.69        0.84        3.32 o
   5   1  15       55.46       34.42        6.66 o
 -14   2  15       79.67       59.79       16.16 o
 -13   2  15       16.00       17.23       10.63 o
 -12   2  15      132.57      127.66       19.50 o
 -11   2  15       67.78       66.93        8.01 o
 -10   2  15       11.07        0.36        4.28 o
  -9   2  15       29.73       33.62        5.86 o
  -8   2  15       38.23       46.22        5.33 o
  -7   2  15        8.25       10.20        3.51 o
  -6   2  15       19.70       18.76        4.59 o
  -5   2  15       17.96       13.00        4.63 o
  -4   2  15       -1.72        0.00        5.18 o
  -3   2  15       89.23       98.12        7.33 o
  -2   2  15       23.71       38.50        4.81 o
  -1   2  15       48.79       49.84        5.96 o
   0   2  15      134.46      140.59        8.88 o
   1   2  15        3.21        0.74        8.14 o
   2   2  15        6.11        0.62        3.39 o
   3   2  15       -0.42        0.07        1.67 o
   4   2  15       27.73       32.43        5.29 o
   5   2  15       13.80       20.26        4.90 o
 -13   3  15       48.82       41.59       12.47 o
 -12   3  15       -1.73        1.13       10.06 o
 -11   3  15        4.22        1.58        4.32 o
 -10   3  15       13.82       10.75        5.97 o
  -9   3  15       -6.04        0.58        4.88 o
  -8   3  15      210.00      179.64       12.89 o
  -7   3  15      215.03      218.04       10.06 o
  -6   3  15       41.62       37.16        5.67 o
  -5   3  15      106.40      102.75        8.02 o
  -4   3  15      213.92      214.78       10.48 o
  -3   3  15        6.24       10.11        3.93 o
  -2   3  15       51.87       58.79        6.14 o
  -1   3  15        3.03        9.85        7.50 o
   0   3  15       57.74       45.92        6.52 o
   1   3  15       22.41       20.86        4.88 o
   2   3  15        1.78        1.61        4.91 o
   3   3  15        6.06        4.65        4.69 o
   4   3  15        6.23        3.33        4.41 o
 -13   4  15      129.68      115.56       15.43 o
 -12   4  15       -7.57        0.08        5.17 o
 -11   4  15        5.54        0.90        5.97 o
 -10   4  15        6.60       16.01        6.01 o
  -9   4  15       81.29       97.48       11.26 o
  -8   4  15       22.14       27.72        7.45 o
  -7   4  15        0.87        2.58        2.28 o
  -6   4  15        3.63        0.01       12.24 o
  -5   4  15      265.78      247.90       10.46 o
  -4   4  15       30.51       25.61        5.12 o
  -3   4  15       30.68       32.07        5.20 o
  -2   4  15       13.73        8.56        4.32 o
  -1   4  15        1.83       10.21        5.46 o
   0   4  15        9.14        5.04        4.96 o
   1   4  15       33.83       32.98        5.39 o
   2   4  15       -1.15        2.31        5.76 o
   3   4  15       22.33        8.98        5.55 o
   4   4  15       -4.31        0.11        7.34 o
 -12   5  15       22.36       24.09       13.10 o
 -11   5  15       -7.78        1.51        5.77 o
 -10   5  15       49.26       34.39        9.90 o
  -9   5  15       55.90       60.00       10.07 o
  -8   5  15       -3.55        0.95       10.08 o
  -7   5  15      118.80      140.69       12.93 o
  -6   5  15       21.48       31.22        7.34 o
  -5   5  15        2.77        0.11        7.55 o
  -4   5  15       -0.47        0.06        1.80 o
  -3   5  15       12.99        7.24        4.20 o
  -2   5  15       30.03       28.46        5.25 o
  -1   5  15       12.99       11.84        4.19 o
   0   5  15       23.00       21.59        4.80 o
   1   5  15       14.23       12.63        5.06 o
   2   5  15       17.09       10.99        5.40 o
   3   5  15       51.24       22.09       13.52 o
 -11   6  15        1.41        1.59       19.27 o
 -10   6  15       21.06       19.53        7.71 o
  -9   6  15       -1.76        0.53       12.59 o
  -8   6  15        5.73        9.55        6.16 o
  -7   6  15        6.10        2.75        6.32 o
  -6   6  15       50.85       49.23        9.68 o
  -5   6  15       -4.26        0.01        8.03 o
  -4   6  15       46.07       45.46        7.01 o
  -3   6  15       15.69       29.20        4.32 o
  -2   6  15       13.11        9.28        4.52 o
  -1   6  15      101.50       81.71        9.66 o
   0   6  15       13.84       13.07        5.26 o
   1   6  15        7.95       14.12        5.62 o
   2   6  15       59.46       54.31       14.39 o
  -9   7  15      125.58      103.94       22.69 o
  -8   7  15       16.52       17.84        7.80 o
  -7   7  15       -0.30        0.26        3.07 o
  -6   7  15       51.38       46.71        9.39 o
  -5   7  15       -0.55       13.31        2.99 o
  -4   7  15       16.01       34.26        8.24 o
  -3   7  15       42.46       50.48        9.33 o
  -2   7  15       45.01       35.05        8.79 o
  -1   7  15       39.62       37.67        9.06 o
   0   7  15      133.69      138.36       12.12 o
 -14   0  16      157.58      135.98       21.78 o
 -12   0  16       66.69       80.42       14.13 o
 -10   0  16      179.42      188.79       14.17 o
  -8   0  16       36.94       35.86        7.38 o
  -6   0  16       -4.53        3.62        3.97 o
  -4   0  16        8.79        6.58        6.26 o
  -2   0  16       52.75       65.31        8.97 o
   0   0  16       19.02       23.36        6.82 o
   2   0  16        5.20        0.01        8.81 o
   4   0  16        3.30        4.24        9.47 o
 -14   1  16       82.28       63.77       18.39 o
 -13   1  16      -20.19        1.38        6.96 o
 -12   1  16       -0.53        1.20        2.76 o
 -11   1  16       19.47       18.85        5.34 o
 -10   1  16       -2.90        2.94        8.69 o
  -9   1  16      105.08      104.55        7.90 o
  -8   1  16       46.00       47.45        5.77 o
  -7   1  16       -1.62        3.13        7.75 o
  -6   1  16      149.42      143.07        9.28 o
  -5   1  16       72.03       72.30        7.07 o
  -4   1  16       20.51       19.50        4.82 o
  -3   1  16        3.74        0.01        4.03 o
  -2   1  16       19.69       14.95        4.80 o
  -1   1  16       17.28       20.64        4.52 o
   0   1  16       10.37        7.99        4.75 o
   1   1  16       19.16       20.22        4.97 o
   2   1  16        3.79        0.09        5.31 o
   3   1  16       52.26       59.52        6.51 o
   4   1  16       91.05       95.96        8.04 o
 -13   2  16       28.15       21.98       11.07 o
 -12   2  16       89.05       85.88       16.20 o
 -11   2  16       83.55       78.46        8.95 o
 -10   2  16      143.58      141.11       11.11 o
  -9   2  16        5.71        4.56        5.03 o
  -8   2  16       -4.01        1.66        3.91 o
  -7   2  16      215.82      223.56       10.65 o
  -6   2  16        1.27        0.71        5.13 o
  -5   2  16       -0.74        0.15        1.97 o
  -4   2  16       65.84       68.85        6.94 o
  -3   2  16        6.82        0.03        4.06 o
  -2   2  16        4.50        4.47        3.70 o
  -1   2  16       71.41       74.14        7.08 o
   0   2  16      112.61      113.92        8.80 o
   1   2  16       24.14       18.31        5.11 o
   2   2  16        9.82        0.87        5.03 o
   3   2  16        0.49        0.51        2.33 o
   4   2  16       11.02        1.25        5.63 o
 -13   3  16       72.68       56.35       17.03 o
 -12   3  16        8.61       17.58        6.44 o
 -11   3  16        2.74        2.41       12.49 o
 -10   3  16       14.04       26.84        6.79 o
  -9   3  16       47.67       51.93        7.28 o
  -8   3  16       28.97       25.90        6.28 o
  -7   3  16      224.93      193.80       11.08 o
  -6   3  16      274.36      292.73       10.77 o
  -5   3  16        7.77       17.00        4.58 o
  -4   3  16       -5.58        0.03        4.36 o
  -3   3  16      313.78      269.09       11.66 o
  -2   3  16       29.46       34.00        5.50 o
  -1   3  16       73.61       86.34        7.34 o
   0   3  16       28.64       38.83        5.33 o
   1   3  16        2.60        2.40        6.30 o
   2   3  16        4.09        0.09        3.99 o
   3   3  16       40.26       25.20        6.09 o
 -12   4  16        5.78        7.82        6.84 o
 -11   4  16       26.36       15.57        7.50 o
 -10   4  16        1.35        1.02        6.80 o
  -9   4  16       14.96       25.75        7.05 o
  -8   4  16       33.61       38.08        8.61 o
  -7   4  16        4.80        5.84        4.94 o
  -6   4  16        4.11        4.71        3.91 o
  -5   4  16      205.87      206.10       10.77 o
  -4   4  16       44.91       52.11        5.99 o
  -3   4  16        6.12        3.34        4.49 o
  -2   4  16       24.42       17.76        5.04 o
  -1   4  16       43.24       30.19        5.91 o
   0   4  16       70.55       88.39        7.23 o
   1   4  16        7.03       15.23        4.16 o
   2   4  16       11.69        5.66        6.32 o
   3   4  16       -4.70        1.96        9.23 o
 -11   5  16      -11.85        0.66        6.17 o
 -10   5  16      -11.39        0.80        5.19 o
  -9   5  16       -5.67        0.00        6.76 o
  -8   5  16        2.27       10.14       14.65 o
  -7   5  16       46.75       54.31       10.03 o
  -6   5  16       -3.49        2.92       16.44 o
  -5   5  16        5.34        4.44        4.29 o
  -4   5  16        6.58        7.13        4.33 o
  -3   5  16       32.03       32.77        5.60 o
  -2   5  16       41.43       28.68        6.03 o
  -1   5  16        2.76        0.06        7.39 o
   0   5  16        5.05        1.59        5.73 o
   1   5  16       28.93       32.76        6.12 o
   2   5  16       40.74       42.08       12.68 o
  -9   6  16       21.11       12.40        7.89 o
  -8   6  16        0.82        1.51        4.52 o
  -7   6  16        1.54        4.31       11.03 o
  -6   6  16        5.17        1.60        6.99 o
  -5   6  16       17.90        8.47        7.41 o
  -4   6  16        4.08       11.10        5.24 o
  -3   6  16       48.75       43.48        5.99 o
  -2   6  16       27.84       19.22        5.52 o
  -1   6  16       66.92       48.72        8.43 o
   0   6  16       18.49       16.02        6.70 o
  -7   7  16       21.15        8.92       12.52 o
  -6   7  16       31.27       23.95        9.19 o
  -5   7  16      161.56      175.39       16.55 o
  -4   7  16       45.67       46.82       11.19 o
  -3   7  16       26.11       18.47        9.62 o
  -2   7  16       32.50       27.75       10.24 o
 -13   0  17      120.01      114.88       20.66 o
 -11   0  17      221.94      160.97       25.77 o
  -9   0  17       53.58       46.42        8.56 o
  -7   0  17      165.34      179.55       14.24 o
  -5   0  17        6.24        7.30        6.90 o
  -3   0  17        8.43       18.99        6.35 o
  -1   0  17       32.86       27.64        7.92 o
   1   0  17       55.36       63.29        9.25 o
   3   0  17      162.70      180.56       15.60 o
 -13   1  17      176.57      140.35       23.64 o
 -12   1  17        2.58        9.11        9.93 o
 -11   1  17        2.18        7.32       10.89 o
 -10   1  17        7.61        3.57        4.02 o
  -9   1  17        1.09        7.28        4.39 o
  -8   1  17       25.66       30.41        5.37 o
  -7   1  17       25.53       19.60        5.31 o
  -6   1  17       16.20       21.22        4.81 o
  -5   1  17      288.58      301.88       11.33 o
  -4   1  17       69.51       64.38        7.16 o
  -3   1  17        2.65        0.63        9.66 o
  -2   1  17        4.26        4.30        4.17 o
  -1   1  17        6.48        7.81        4.43 o
   0   1  17        1.16        0.14        5.66 o
   1   1  17       11.42        9.69        4.46 o
   2   1  17       51.58       51.49        6.55 o
   3   1  17      158.94      144.63       12.71 o
 -13   2  17      -14.07        3.88        8.79 o
 -12   2  17        6.03        8.72        8.53 o
 -11   2  17       55.75       48.60        7.76 o
 -10   2  17       71.61       68.85        8.30 o
  -9   2  17       53.62       57.86        7.56 o
  -8   2  17       17.90       17.67        4.91 o
  -7   2  17        1.92        2.33        6.39 o
  -6   2  17       41.76       47.70        6.16 o
  -5   2  17        2.34        0.77        6.83 o
  -4   2  17       -0.30        0.85        1.97 o
  -3   2  17       35.24       39.38        5.74 o
  -2   2  17        9.74        5.93        4.46 o
  -1   2  17       26.55       24.93        5.52 o
   0   2  17        5.05        0.05        3.75 o
   1   2  17       13.65       12.41        4.71 o
   2   2  17       14.50       17.17        4.67 o
   3   2  17        4.75       15.81        8.15 o
 -12   3  17       -5.27        0.11       10.30 o
 -11   3  17       16.19       17.66        6.86 o
 -10   3  17        2.14        3.41       13.59 o
  -9   3  17       15.90       16.12        5.93 o
  -8   3  17        6.26       13.60        5.31 o
  -7   3  17      372.57      381.18       12.79 o
  -6   3  17       71.54       60.94        7.45 o
  -5   3  17      346.07      335.80       12.66 o
  -4   3  17       10.02        5.32        4.57 o
  -3   3  17       36.62       44.01        5.95 o
  -2   3  17        1.40        0.09        6.79 o
  -1   3  17       67.19       80.90        7.20 o
   0   3  17       28.98       30.09        5.67 o
   1   3  17        0.84        0.94        2.69 o
   2   3  17       21.08       27.42        6.74 o
 -12   4  17       62.15       52.31       20.33 o
 -11   4  17       35.48       49.24        9.21 o
 -10   4  17      101.48      105.61       13.00 o
  -9   4  17       -3.20       17.95       13.13 o
  -8   4  17       18.22       15.93        7.09 o
  -7   4  17       56.77       62.79        8.40 o
  -6   4  17       70.39       80.94        7.38 o
  -5   4  17       11.68       12.16        4.50 o
  -4   4  17       12.70       21.95        5.45 o
  -3   4  17       10.91       11.95        4.33 o
  -2   4  17       78.16       98.14        7.69 o
  -1   4  17       16.59       16.90        5.14 o
   0   4  17        2.13        0.09        8.03 o
   1   4  17       22.41       15.37        5.57 o
 -10   5  17        8.16        1.12       12.18 o
  -9   5  17       16.02       32.07        7.27 o
  -8   5  17       41.03       47.94        9.73 o
  -7   5  17        0.85        0.39        4.85 o
  -6   5  17       -4.86        2.34        9.62 o
  -5   5  17        5.55        1.69        4.97 o
  -4   5  17        7.03        3.23        5.39 o
  -3   5  17       68.29       71.02        7.38 o
  -2   5  17      197.92      196.97       16.53 o
  -1   5  17       -6.90        1.67        4.91 o
   0   5  17        3.64        0.93        9.52 o
  -8   6  17       34.14       37.82       14.11 o
  -7   6  17       12.96        8.40        7.91 o
  -6   6  17       76.07       54.69       11.77 o
  -5   6  17       22.65       19.77        7.75 o
  -4   6  17       26.40       19.41        6.77 o
  -3   6  17        5.15        2.56        4.84 o
  -2   6  17       82.46       65.95        8.78 o
 -12   0  18       18.42       19.22        9.90 o
 -10   0  18        3.54        4.82       14.74 o
  -8   0  18      206.92      218.10       16.10 o
  -6   0  18      280.27      266.23       16.48 o
  -4   0  18        1.71       11.70       10.43 o
  -2   0  18      209.49      217.77       16.63 o
   0   0  18        6.55        0.01        5.94 o
 -12   1  18       87.32       72.33       12.78 o
 -11   1  18       32.38       35.78        7.36 o
 -10   1  18       20.91       17.04        5.96 o
  -9   1  18        6.97        0.85        4.80 o
  -8   1  18       -3.29        0.01        7.08 o
  -7   1  18       37.22       41.19        6.10 o
  -6   1  18        0.23        8.77        2.34 o
  -5   1  18       19.06       21.94        5.22 o
  -4   1  18        8.33        0.84        5.15 o
  -3   1  18       88.13       96.40        8.35 o
  -2   1  18       45.36       53.98        6.64 o
  -1   1  18        0.36        0.51        2.18 o
   0   1  18       29.82       20.66        5.62 o
   1   1  18       13.83       18.42        5.97 o
 -12   2  18       10.14        3.35       10.57 o
 -11   2  18       78.29       79.26        9.05 o
 -10   2  18       11.83        0.58        5.10 o
  -9   2  18       12.69       11.35        5.61 o
  -8   2  18       -3.58        1.16        8.13 o
  -7   2  18       19.43       27.64        5.47 o
  -6   2  18      221.65      202.48       14.19 o
  -5   2  18        2.03        0.36        7.02 o
  -4   2  18       41.27       43.19        6.53 o
  -3   2  18       36.91       41.74        6.38 o
  -2   2  18        1.72        0.19        6.53 o
  -1   2  18       12.73       19.31        5.73 o
   0   2  18       23.56       24.09        5.46 o
   1   2  18       20.71       11.20        8.02 o
 -11   3  18       42.22       36.75        9.74 o
 -10   3  18        7.24        5.64        6.82 o
  -9   3  18        5.68        5.86        7.88 o
  -8   3  18      100.58       88.01       10.32 o
  -7   3  18       13.81        7.19        4.65 o
  -6   3  18      313.74      312.67       12.49 o
  -5   3  18       37.44       37.81        6.20 o
  -4   3  18       12.35       21.13        4.89 o
  -3   3  18       21.30       14.94        5.51 o
  -2   3  18       13.33       17.09        6.76 o
  -1   3  18        7.33        4.32        4.52 o
   0   3  18       14.77        4.97        4.95 o
   1   3  18       11.78        7.14        8.45 o
 -10   4  18       22.60       14.52       12.73 o
  -9   4  18      -11.50        2.41        5.90 o
  -8   4  18      141.07      115.36       15.22 o
  -7   4  18      137.74      153.14       11.97 o
  -6   4  18        2.92        8.51       12.18 o
  -5   4  18       15.12       11.72        6.22 o
  -4   4  18        2.12        0.02        6.45 o
  -3   4  18       48.72       43.63        6.87 o
  -2   4  18       53.68       47.70        6.98 o
  -1   4  18       16.90       15.25        5.55 o
   0   4  18       -8.47        1.59        8.21 o
  -8   5  18       -3.04        0.15       14.77 o
  -7   5  18       56.16       70.51       11.22 o
  -6   5  18       42.01       38.99        8.69 o
  -5   5  18       -1.96        0.32        6.52 o
  -4   5  18       41.61       36.93        6.66 o
  -3   5  18       79.12       74.05        8.39 o
  -2   5  18       20.78       15.11        7.94 o
 -11   0  19       13.50       42.78       11.01 o
  -9   0  19       36.86       50.87        8.48 o
  -7   0  19      104.81      102.66       12.58 o
  -5   0  19       -4.46        0.47        9.87 o
  -3   0  19      189.22      182.98       16.70 o
  -1   0  19       73.55       62.08       11.62 o
 -11   1  19        2.29        0.97       10.00 o
 -10   1  19       63.36       57.25        8.31 o
  -9   1  19       15.64       17.38        6.05 o
  -8   1  19       -3.25        0.09        7.37 o
  -7   1  19       13.83       15.00        5.13 o
  -6   1  19       -0.29        0.00        2.29 o
  -5   1  19       48.85       70.24        6.77 o
  -4   1  19       -0.89        2.04        3.47 o
  -3   1  19        6.27        6.50        4.53 o
  -2   1  19        7.39        5.49        4.88 o
  -1   1  19        3.51        0.06        8.89 o
 -11   2  19        2.99        1.39       42.40 o
 -10   2  19       21.61       17.38        7.84 o
  -9   2  19        2.40        6.16        8.66 o
  -8   2  19       -2.47        3.20        7.06 o
  -7   2  19        4.57        2.91        5.80 o
  -6   2  19       32.13       33.73        6.36 o
  -5   2  19       17.74       15.63        5.54 o
  -4   2  19        8.95        7.83        5.30 o
  -3   2  19       -0.87        0.00        2.21 o
  -2   2  19       18.94       12.19        5.69 o
  -1   2  19       20.42       18.32        8.99 o
 -10   3  19       16.64        0.06       14.32 o
  -9   3  19        5.15        6.14        4.85 o
  -8   3  19       27.87       16.09        7.04 o
  -7   3  19       -1.98        0.15        9.92 o
  -6   3  19      142.76      138.95       10.30 o
  -5   3  19      247.53      233.82       15.06 o
  -4   3  19        8.12        8.75        4.91 o
  -3   3  19       40.18       44.88        6.25 o
  -2   3  19        8.14        4.85        6.33 o
  -7   4  19       31.91       36.81        8.20 o
  -6   4  19       -0.99        0.03        4.16 o
  -5   4  19       42.15       44.19        7.17 o
  -4   4  19       13.23        8.61        6.92 o
  -3   4  19        5.47        0.02       10.07 o
 -10   0  20       41.25       46.00       15.56 o
  -8   0  20       16.64       28.67       11.33 o
  -6   0  20       31.81       41.35        9.06 o
  -4   0  20       -1.09        4.15        7.38 o
 -10   1  20        6.53       13.33       13.76 o
  -9   1  20       71.65       79.85       10.09 o
  -8   1  20       83.73       91.26        8.69 o
  -7   1  20       -7.00        0.75        4.15 o
  -6   1  20       36.71       46.04        6.68 o
  -5   1  20       -0.39        2.12        2.66 o
  -4   1  20       -4.08        0.12        6.34 o
  -9   2  20       -7.21        3.45        7.99 o
  -8   2  20       40.15       40.44        8.87 o
  -7   2  20        4.56       14.53        5.58 o
  -6   2  20       -3.03        3.17       10.19 o
  -5   2  20        3.83        3.40        8.62 o
  -4   2  20       -2.54        4.67       20.29 o
  -7   3  20       -5.70        1.28        8.71 o
  -6   3  20       86.59       95.71       13.46 o
  -5   3  20      140.67      120.96       16.41 o
